# Supplementary material for: A positive correlation between GC content and growth temperature in prokaryotes
Source: BMC Genomics. 2022 Feb 9;23:110. doi: 10.1186/s12864-022-08353-7 (PMC8827189; doi:10.1186/s12864-022-08353-7)
Supplement: Supplementary file 1 — Additional file 1: Supplementary Tables S1-S25. [file 12864_2022_8353_MOESM1_ESM.xlsx]

## Sheet: Table S1
Table S1. The phylogenetic signals of the chromosomal genes.
	Bacteria			Archaea
Traits	n	Pagel’s λ	P	n	Pagel’s λ	P
GCw	681	0.999934	1.06915e-293	155	0.999934	2.95825e-60
GCp	681	0.999934	1.72452e-291	155	0.999934	1.45305e-59
GC4	681	0.999934	1.63528e-237	155	0.999934	4.00065e-53
GCtRNA	681	0.997649	3.32172e-279	155	0.999934	1.59359e-92
GC5S	681	0.999934	4.43583e-178	155	0.999934	6.0774e-51
GC16S	681	0.998561	8.63587e-250	155	0.995836	3.65011e-86
GC23S	681	0.999934	2.02741e-245	155	0.999934	6.7169e-83
GCnon	681	0.999934	1.10578e-303	155	0.999934	8.74509e-66
GCw, GCp, GC4, GCtRNA, GC5S, GC16S, GC23S, and GCnon represent the GC contents of the chromosomal genome, the protein-coding sequences, the fourfold degenerate sites, the genes coding tRNAs, the genes coding 5S rRNA, the genes coding 16S rRNA, the genes coding 23S rRNA, and the non-coding DNA (including intergenic sequences and untranslated regions of mRNA), respectively.

## Sheet: Table S2
Table S2. The phylogenetic signals of the plasmid genes.
	Bacteria			Archaea
Traits	n	Pagel’s λ	P	n	Pagel’s λ	P
GCw	172	0.996639	1.39214e-54	42	0.940614	5.44267e-13
GCp	172	0.999934	4.46709e-58	42	0.9383	5.12597e-13
GC4	172	0.999934	2.94369e-47	42	0.85503	2.70061e-10
GCnon	172	0.995294	2.10239e-54	42	0.904862	4.14214e-10
GCw, GCp, GC4, and GCnon represent the GC contents of the plasmid genome, the protein-coding sequences, the fourfold degenerate sites, and the non-coding DNA (including intergenic sequences and untranslated regions of mRNA), respectively.

## Sheet: Table S3
Table S3. The phylogenetic signals of the bacterial core genes.
Traits	Pagel’s λ	P
GCp	0.999934	2.90783e-187
GC4	0.999934	4.47048e-164
GCp and GC4 represent the GC contents of the protein-coding sequences and the fourfold degenerate sites.

## Sheet: Table S4
Table S4. The phylogenetic signals of the bacterial accessory genes.
Traits	Pagel’s λ	P
GCp	0.999934	7.37403e-172
GC4	0.999934	1.1122e-139
GCp and GC4 represent the GC contents of the protein-coding sequences and the fourfold degenerate sites.

## Sheet: Table S5
Table S5. PGLS analysis of GC contents and growth temperatures using the Ornstein-Uhlenbeck model.
	Bacteria			Archaea
Traits	Slope	P	PBH	Slope	P	PBH
GCw-Tmax	0.00070699	0.0007085	0.000944667	0.00066155	0.1147	0.152933
GCw-Topt	0.00056897	0.008612	0.0114827	0.0003339	0.3774	0.5032
GCw-Tmin	0.00027538	0.1563	0.226133	0.00051859	0.1257	0.1676
GCp-Tmax	0.00066485	0.001544	0.00176457	0.00056282	0.1829	0.209029
GCp-Topt	0.00053134	0.0147	0.0168	0.00024381	0.5221	0.596686
GCp-Tmin	0.00024914	0.202	0.230857	0.00045785	0.1795	0.205143
GC4-Tmax	0.00144538	0.003895	0.003895	0.00112215	0.252063	0.252063
GC4-Topt	0.00122687	0.01831	0.01831	0.00035361	0.6929	0.6929
GC4-Tmin	0.00055981	0.2312	0.2312	0.00080618	0.3174	0.3174
GCtRNA-Tmax	0.00041109	2.2e-16	5.86667e-16	0.00070739	1.812e-11	7.248e-11
GCtRNA-Topt	0.00038607	2.575e-14	6.86667e-14	0.00050278	2.498e-07	6.66133e-07
GCtRNA-Tmin	0.00015304	0.0009138	0.0018276	0.00042055	1.771e-06	4.72267e-06
GC5S-Tmax	0.00059455	1.515e-07	3.03e-07	0.00124214	1.706e-06	3.412e-06
GC5S-Topt	0.00049665	2.584e-05	5.168e-05	0.00095177	5.862e-05	0.00011724
GC5S-Tmin	0.00037993	0.0003866	0.00103093	0.00060741	0.005223	0.010446
GC16S-Tmax	0.00053845	2.2e-16	5.86667e-16	0.00081828	3.898e-11	1.03947e-10
GC16S-Topt	0.00052379	2.2e-16	8.8e-16	0.00072066	1.119e-10	4.476e-10
GC16S-Tmin	0.00045753	2.2e-16	8.8e-16	0.00054826	8.466e-08	3.3864e-07
GC23S-Tmax	0.00066386	2.2e-16	5.86667e-16	0.00130221	2.2e-16	1.76e-15
GC23S-Topt	0.00065181	2.2e-16	8.8e-16	0.00106288	1.19e-14	9.52e-14
GC23S-Tmin	0.00049378	2.2e-16	8.8e-16	0.00082538	8.021e-11	6.4168e-10
GCnon-Tmax	0.00080225	0.0001723	0.00027568	0.00090553	0.02537	0.040592
GCnon-Topt	0.00063729	0.004037	0.0064592	0.000639	0.08036	0.128576
GCnon-Tmin	0.00027315	0.1696	0.226133	0.00064739	0.04809	0.076944
GC contents were the dependent variables, and growth temperatures were the independent variables. PBH, Benjamini-Hochberg adjusted P value.

## Sheet: Table S6
Table S6. PGLS analysis of GC contents and growth temperatures using the Pagel's lambda model.
	Bacteria			Archaea
Traits	Slope	P	PBH	Slope	P	PBH
GCw-Tmax	0.00070699	0.0007085	0.000944667	0.00066154	0.1147	0.152933
GCw-Topt	0.00056897	0.008612	0.0114827	0.0003339	0.3774	0.5032
GCw-Tmin	0.00027538	0.1563	0.226133	0.00051859	0.1257	0.1676
GCp-Tmax	0.00066485	0.001544	0.00176457	0.00056282	0.1829	0.209029
GCp-Topt	0.00053134	0.0147	0.01626	0.00024381	0.5221	0.596686
GCp-Tmin	0.00024914	0.202	0.230857	0.00045785	0.1795	0.205143
GC4-Tmax	0.00146866	0.003283	0.003283	0.00098759	0.321313	0.321313
GC4-Topt	0.0012445	0.01626	0.01626	0.00022038	0.8059	0.8059
GC4-Tmin	0.00054691	0.2389	0.2389	0.00068639	0.3934	0.3934
GCtRNA-Tmax	0.0004052	2.449e-16	6.53067e-16	0.00070739	1.812e-11	4.832e-11
GCtRNA-Topt	0.00039246	1.143e-13	3.048e-13	0.0006758	1.338e-10	3.568e-10
GCtRNA-Tmin	0.00018213	0.0001035	0.000276	0.00042055	1.771e-06	4.72267e-06
GC5S-Tmax	0.00056679	7.571e-07	1.5142e-06	0.00112231	1.941e-05	3.882e-05
GC5S-Topt	0.00048044	7.868e-05	0.00015736	0.00105626	2.927e-05	5.854e-05
GC5S-Tmin	0.00034597	0.001057	0.002114	0.0006074	0.005223	0.010446
GC16S-Tmax	0.0005851	2.2e-16	6.53067e-16	0.00100223	2.2e-16	8.8e-16
GC16S-Topt	0.0006824	2.2e-16	8.8e-16	0.00092247	4.54e-15	1.816e-14
GC16S-Tmin	0.00048428	2.2e-16	8.8e-16	0.00058037	1.582e-08	6.328e-08
GC23S-Tmax	0.00066386	2.2e-16	6.53067e-16	0.00130221	2.2e-16	8.8e-16
GC23S-Topt	0.00070557	2.2e-16	8.8e-16	0.00134077	2.2e-16	1.76e-15
GC23S-Tmin	0.00049378	2.2e-16	8.8e-16	0.00082538	8.021e-11	6.4168e-10
GCnon-Tmax	0.00080225	0.0001723	0.00027568	0.00090553	0.02537	0.040592
GCnon-Topt	0.00063729	0.004037	0.0064592	0.000639	0.08036	0.128576
GCnon-Tmin	0.00027315	0.1696	0.226133	0.00064739	0.04809	0.076944
GC contents were the dependent variables, and growth temperatures were the independent variables. PBH, Benjamini-Hochberg adjusted P value.

## Sheet: Table S7
Table S7. PGLS analysis of GC contents and growth temperatures using the early burst model.
	Bacteria			Archaea
Traits	Slope	P	PBH	Slope	P	PBH
GCw-Tmax	0.00081624	6.793e-05	9.05733e-05	0.00066752	0.1129	0.150533
GCw-Topt	0.00064062	0.002267	0.00302267	0.00033137	0.3807	0.5076
GCw-Tmin	0.00025939	0.1759	0.253143	0.00052349	0.1235	0.164667
GCp-Tmax	0.00077744	0.0001591	0.000181829	0.00057299	0.1774	0.202743
GCp-Topt	0.00061044	0.003757	0.00429371	0.00024007	0.528	0.603429
GCp-Tmin	0.00023528	0.2215	0.253143	0.0004653	0.1745	0.199429
GC4-Tmax	0.00161035	0.001215	0.001215	0.00098759	0.321313	0.321313
GC4-Topt	0.00134703	0.008596	0.008596	0.00022038	0.8059	0.8059
GC4-Tmin	0.00051581	0.2658	0.2658	0.00068639	0.3934	0.3934
GCtRNA-Tmax	0.00039061	4.61e-16	1.844e-15	0.00070739	1.812e-11	7.248e-11
GCtRNA-Topt	0.0003603	3.02e-13	1.208e-12	0.00050278	2.498e-07	6.66133e-07
GCtRNA-Tmin	0.00011814	0.009551	0.019102	0.00040753	4.328e-06	1.15413e-05
GC5S-Tmax	0.00054534	1.221e-06	2.442e-06	0.00112231	1.941e-05	3.882e-05
GC5S-Topt	0.00044385	0.0001442	0.0002884	0.00088933	0.0001614	0.0003228
GC5S-Tmin	0.00034597	0.001057	0.00281867	0.0006074	0.005223	0.010446
GC16S-Tmax	0.00037847	1.068e-12	2.848e-12	0.00081828	3.898e-11	1.03947e-10
GC16S-Topt	0.00034245	1.176e-10	3.136e-10	0.00072066	1.119e-10	4.476e-10
GC16S-Tmin	0.00033879	5.859e-12	4.6872e-11	0.00052391	3.793e-07	1.5172e-06
GC23S-Tmax	0.00049756	2.2e-16	1.76e-15	0.0012628	2.2e-16	1.76e-15
GC23S-Topt	0.00044997	8.267e-15	6.6136e-14	0.00106288	1.19e-14	9.52e-14
GC23S-Tmin	0.00035955	2.356e-11	9.424e-11	0.00066438	5.983e-08	4.7864e-07
GCnon-Tmax	0.00088706	2.408e-05	3.8528e-05	0.00090505	0.02579	0.041264
GCnon-Topt	0.00068086	0.001577	0.0025232	0.00063567	0.08174	0.130784
GCnon-Tmin	0.00024276	0.2167	0.253143	0.00065263	0.04735	0.07576
GC contents were the dependent variables, and growth temperatures were the independent variables. PBH, Benjamini-Hochberg adjusted P value.

## Sheet: Table S8
Table S8 PGLS analysis of GC contents and growth temperatures in chromosomes and plasmids using the Ornstein-Uhlenbeck model.
	Plasmid			Chromosome
Traits	Slope	P	PBH	Slope	P	PBH
GCw-Tmax	0.0011589	0.008845	0.043035	0.00096457	0.02869	0.043035
GCw-Topt	0.00118027	0.005472	0.031356	0.00096184	0.02314	0.031356
GCp-Tmax	0.00102229	0.01571	0.043035	0.00091417	0.03845	0.04614
GCp-Topt	0.00105231	0.009578	0.031356	0.00091649	0.03072	0.0335127
GC4-Tmax	0.00159362	0.07593	0.07593	0.00217808	0.02699	0.043035
GC4-Topt	0.00171665	0.04699	0.04699	0.0022469	0.01748	0.031356
GCnon-Tmax	0.0008265	0.05507	0.0600764	0.00107239	0.02142	0.043035
GCnon-Topt	0.00092536	0.02515	0.031356	0.0010348	0.02089	0.031356
GC contents were the dependent variables, and growth temperatures were the independent variables. PBH, Benjamini-Hochberg adjusted P value.

## Sheet: Table S9
Table S9. PGLS analysis of GC contents and growth temperatures in chromosomes and plasmids using the Pagel's lambda model.
	Plasmid			Chromosome
Traits	Slope	P	PBH	Slope	P	PBH
GCw-Tmax	0.0011589	0.008845	0.041376	0.00096457	0.02869	0.041376
GCw-Topt	0.00131922	0.003584	0.0308533	0.00096184	0.02314	0.0308533
GCp-Tmax	0.00102229	0.01571	0.041376	0.00091417	0.03845	0.0419455
GCp-Topt	0.00105231	0.009578	0.0308533	0.00091649	0.03072	0.0335127
GC4-Tmax	0.00160896	0.07238	0.07238	0.00217808	0.02699	0.041376
GC4-Topt	0.00173298	0.04379	0.04379	0.0022469	0.01748	0.0308533
GCnon-Tmax	0.00092012	0.03448	0.041376	0.00107239	0.02142	0.041376
GCnon-Topt	0.00116651	0.008728	0.0308533	0.0010348	0.02089	0.0308533
GC contents were the dependent variables, and growth temperatures were the independent variables. PBH, Benjamini-Hochberg adjusted P value.

## Sheet: Table S10
Table S10. PGLS analysis of GC contents and growth temperatures in chromosomes and plasmids using the early burst model.
	Plasmid			Chromosome
Traits	Slope	P	PBH	Slope	P	PBH
GCw-Tmax	0.00129938	0.003007	0.0199467	0.00105819	0.01448	0.0199467
GCw-Topt	0.00114863	0.004795	0.0124787	0.00103939	0.008229	0.0124787
GCp-Tmax	0.00115204	0.005828	0.0199467	0.00101985	0.01829	0.021948
GCp-Topt	0.0010397	0.00723	0.0124787	0.00101664	0.009359	0.0124787
GC4-Tmax	0.00165026	0.06614	0.06614	0.00243642	0.01247	0.0199467
GC4-Topt	0.00172544	0.04396	0.04396	0.00252286	0.004596	0.0124787
GCnon-Tmax	0.0009302	0.02916	0.0318109	0.00114479	0.0138	0.0199467
GCnon-Topt	0.00084644	0.03301	0.0360109	0.00108756	0.01183	0.014196
GC contents were the dependent variables, and growth temperatures were the independent variables. PBH, Benjamini-Hochberg adjusted P value.

[truncated: 15 more sheets: Table S11, Table S12, Table S13, Table S14, Table S15, Table S16, Table S17, Table S18, Table S19, Table S20, Table S21, Table S22, Table S23, Table S24, Table S25]
