# Supplementary material for: A positive correlation between GC content and growth temperature in prokaryotes
Source: BMC Genomics. 2022 Feb 9;23:110. doi: 10.1186/s12864-022-08353-7 (PMC8827189; doi:10.1186/s12864-022-08353-7)
Supplement: Supplementary file 2 — Additional file 2: Supplementary Data S1. The datasets for the 1000 rounds of resampling. [file 12864_2022_8353_MOESM2_ESM.zip]

Archive with 1,002 entries (1,001 files):
- DATA_S1/
- DATA_S1/Readme.txt
- DATA_S1/sample_1.txt
- DATA_S1/sample_10.txt
- DATA_S1/sample_100.txt
- DATA_S1/sample_1000.txt
- DATA_S1/sample_101.txt
- DATA_S1/sample_102.txt
- DATA_S1/sample_103.txt
- DATA_S1/sample_104.txt
- DATA_S1/sample_105.txt
- DATA_S1/sample_106.txt
- DATA_S1/sample_107.txt
- DATA_S1/sample_108.txt
- DATA_S1/sample_109.txt
- DATA_S1/sample_11.txt
- DATA_S1/sample_110.txt
- DATA_S1/sample_111.txt
- DATA_S1/sample_112.txt
- DATA_S1/sample_113.txt
- DATA_S1/sample_114.txt
- DATA_S1/sample_115.txt
- DATA_S1/sample_116.txt
- DATA_S1/sample_117.txt
- DATA_S1/sample_118.txt
- DATA_S1/sample_119.txt
- DATA_S1/sample_12.txt
- DATA_S1/sample_120.txt
- DATA_S1/sample_121.txt
- DATA_S1/sample_122.txt
- DATA_S1/sample_123.txt
- DATA_S1/sample_124.txt
- DATA_S1/sample_125.txt
- DATA_S1/sample_126.txt
- DATA_S1/sample_127.txt
- DATA_S1/sample_128.txt
- DATA_S1/sample_129.txt
- DATA_S1/sample_13.txt
- DATA_S1/sample_130.txt
- DATA_S1/sample_131.txt
- DATA_S1/sample_132.txt
- DATA_S1/sample_133.txt
- DATA_S1/sample_134.txt
- DATA_S1/sample_135.txt
- DATA_S1/sample_136.txt
- DATA_S1/sample_137.txt
- DATA_S1/sample_138.txt
- DATA_S1/sample_139.txt
- DATA_S1/sample_14.txt
- DATA_S1/sample_140.txt
- DATA_S1/sample_141.txt
- DATA_S1/sample_142.txt
- DATA_S1/sample_143.txt
- DATA_S1/sample_144.txt
- DATA_S1/sample_145.txt
- DATA_S1/sample_146.txt
- DATA_S1/sample_147.txt
- DATA_S1/sample_148.txt
- DATA_S1/sample_149.txt
- DATA_S1/sample_15.txt
- DATA_S1/sample_150.txt
- DATA_S1/sample_151.txt
- DATA_S1/sample_152.txt
- DATA_S1/sample_153.txt
- DATA_S1/sample_154.txt
- DATA_S1/sample_155.txt
- DATA_S1/sample_156.txt
- DATA_S1/sample_157.txt
- DATA_S1/sample_158.txt
- DATA_S1/sample_159.txt
- DATA_S1/sample_16.txt
- DATA_S1/sample_160.txt
- DATA_S1/sample_161.txt
- DATA_S1/sample_162.txt
- DATA_S1/sample_163.txt
- DATA_S1/sample_164.txt
- DATA_S1/sample_165.txt
- DATA_S1/sample_166.txt
- DATA_S1/sample_167.txt
- DATA_S1/sample_168.txt
- DATA_S1/sample_169.txt
- DATA_S1/sample_17.txt
- DATA_S1/sample_170.txt
- DATA_S1/sample_171.txt
- DATA_S1/sample_172.txt
- DATA_S1/sample_173.txt
- DATA_S1/sample_174.txt
- DATA_S1/sample_175.txt
- DATA_S1/sample_176.txt
- DATA_S1/sample_177.txt
- DATA_S1/sample_178.txt
- DATA_S1/sample_179.txt
- DATA_S1/sample_18.txt
- DATA_S1/sample_180.txt
- DATA_S1/sample_181.txt
- DATA_S1/sample_182.txt
- DATA_S1/sample_183.txt
- DATA_S1/sample_184.txt
- DATA_S1/sample_185.txt
- DATA_S1/sample_186.txt
- DATA_S1/sample_187.txt
- DATA_S1/sample_188.txt
- DATA_S1/sample_189.txt
- DATA_S1/sample_19.txt
- DATA_S1/sample_190.txt
- DATA_S1/sample_191.txt
- DATA_S1/sample_192.txt
- DATA_S1/sample_193.txt
- DATA_S1/sample_194.txt
- DATA_S1/sample_195.txt
- DATA_S1/sample_196.txt
- DATA_S1/sample_197.txt
- DATA_S1/sample_198.txt
- DATA_S1/sample_199.txt
- DATA_S1/sample_2.txt
- DATA_S1/sample_20.txt
- DATA_S1/sample_200.txt
- DATA_S1/sample_201.txt
- DATA_S1/sample_202.txt
- DATA_S1/sample_203.txt
- DATA_S1/sample_204.txt
- DATA_S1/sample_205.txt
- DATA_S1/sample_206.txt
- DATA_S1/sample_207.txt
- DATA_S1/sample_208.txt
- DATA_S1/sample_209.txt
- DATA_S1/sample_21.txt
- DATA_S1/sample_210.txt
- DATA_S1/sample_211.txt
- DATA_S1/sample_212.txt
- DATA_S1/sample_213.txt
- DATA_S1/sample_214.txt
- DATA_S1/sample_215.txt
- DATA_S1/sample_216.txt
- DATA_S1/sample_217.txt
- DATA_S1/sample_218.txt
- DATA_S1/sample_219.txt
- DATA_S1/sample_22.txt
- DATA_S1/sample_220.txt
- DATA_S1/sample_221.txt
- DATA_S1/sample_222.txt
- DATA_S1/sample_223.txt
- DATA_S1/sample_224.txt
- DATA_S1/sample_225.txt
- DATA_S1/sample_226.txt
- DATA_S1/sample_227.txt
- DATA_S1/sample_228.txt
- DATA_S1/sample_229.txt
- DATA_S1/sample_23.txt
- DATA_S1/sample_230.txt
- DATA_S1/sample_231.txt
- DATA_S1/sample_232.txt
- DATA_S1/sample_233.txt
- DATA_S1/sample_234.txt
- DATA_S1/sample_235.txt
- DATA_S1/sample_236.txt
- DATA_S1/sample_237.txt
- DATA_S1/sample_238.txt
- DATA_S1/sample_239.txt
- DATA_S1/sample_24.txt
- DATA_S1/sample_240.txt
- DATA_S1/sample_241.txt
- DATA_S1/sample_242.txt
- DATA_S1/sample_243.txt
- DATA_S1/sample_244.txt
- DATA_S1/sample_245.txt
- DATA_S1/sample_246.txt
- DATA_S1/sample_247.txt
- DATA_S1/sample_248.txt
- DATA_S1/sample_249.txt
- DATA_S1/sample_25.txt
- DATA_S1/sample_250.txt
- DATA_S1/sample_251.txt
- DATA_S1/sample_252.txt
- DATA_S1/sample_253.txt
- DATA_S1/sample_254.txt
- DATA_S1/sample_255.txt
- DATA_S1/sample_256.txt
- DATA_S1/sample_257.txt
- DATA_S1/sample_258.txt
- DATA_S1/sample_259.txt
- DATA_S1/sample_26.txt
- DATA_S1/sample_260.txt
- DATA_S1/sample_261.txt
- DATA_S1/sample_262.txt
- DATA_S1/sample_263.txt
- DATA_S1/sample_264.txt
- DATA_S1/sample_265.txt
- DATA_S1/sample_266.txt
- DATA_S1/sample_267.txt
- DATA_S1/sample_268.txt
- DATA_S1/sample_269.txt
- DATA_S1/sample_27.txt
- DATA_S1/sample_270.txt
- DATA_S1/sample_271.txt
- DATA_S1/sample_272.txt
- DATA_S1/sample_273.txt
- DATA_S1/sample_274.txt
- DATA_S1/sample_275.txt
- DATA_S1/sample_276.txt
- DATA_S1/sample_277.txt
- DATA_S1/sample_278.txt
- DATA_S1/sample_279.txt
- DATA_S1/sample_28.txt
- DATA_S1/sample_280.txt
- DATA_S1/sample_281.txt
- DATA_S1/sample_282.txt
- DATA_S1/sample_283.txt
- DATA_S1/sample_284.txt
- DATA_S1/sample_285.txt
- DATA_S1/sample_286.txt
- DATA_S1/sample_287.txt
- DATA_S1/sample_288.txt
- DATA_S1/sample_289.txt
- DATA_S1/sample_29.txt
- DATA_S1/sample_290.txt
- DATA_S1/sample_291.txt
- DATA_S1/sample_292.txt
- DATA_S1/sample_293.txt
- DATA_S1/sample_294.txt
- DATA_S1/sample_295.txt
- DATA_S1/sample_296.txt
- DATA_S1/sample_297.txt
- DATA_S1/sample_298.txt
- DATA_S1/sample_299.txt
- DATA_S1/sample_3.txt
- DATA_S1/sample_30.txt
- DATA_S1/sample_300.txt
- DATA_S1/sample_301.txt
- DATA_S1/sample_302.txt
- DATA_S1/sample_303.txt
- DATA_S1/sample_304.txt
- DATA_S1/sample_305.txt
- DATA_S1/sample_306.txt
- DATA_S1/sample_307.txt
- DATA_S1/sample_308.txt
- DATA_S1/sample_309.txt
- DATA_S1/sample_31.txt
- DATA_S1/sample_310.txt
- DATA_S1/sample_311.txt
- DATA_S1/sample_312.txt
- DATA_S1/sample_313.txt
- DATA_S1/sample_314.txt
- DATA_S1/sample_315.txt
- DATA_S1/sample_316.txt
- DATA_S1/sample_317.txt
- DATA_S1/sample_318.txt
- DATA_S1/sample_319.txt
- DATA_S1/sample_32.txt
- DATA_S1/sample_320.txt
- DATA_S1/sample_321.txt
- DATA_S1/sample_322.txt
- DATA_S1/sample_323.txt
- DATA_S1/sample_324.txt
- DATA_S1/sample_325.txt
- DATA_S1/sample_326.txt
- DATA_S1/sample_327.txt
- DATA_S1/sample_328.txt
- DATA_S1/sample_329.txt
- DATA_S1/sample_33.txt
- DATA_S1/sample_330.txt
- DATA_S1/sample_331.txt
- DATA_S1/sample_332.txt
- DATA_S1/sample_333.txt
- DATA_S1/sample_334.txt
- DATA_S1/sample_335.txt
- DATA_S1/sample_336.txt
- DATA_S1/sample_337.txt
- DATA_S1/sample_338.txt
- DATA_S1/sample_339.txt
- DATA_S1/sample_34.txt
- DATA_S1/sample_340.txt
- DATA_S1/sample_341.txt
- DATA_S1/sample_342.txt
- DATA_S1/sample_343.txt
- DATA_S1/sample_344.txt
- DATA_S1/sample_345.txt
- DATA_S1/sample_346.txt
- DATA_S1/sample_347.txt
- DATA_S1/sample_348.txt
- DATA_S1/sample_349.txt
- DATA_S1/sample_35.txt
- DATA_S1/sample_350.txt
- DATA_S1/sample_351.txt
- DATA_S1/sample_352.txt
- DATA_S1/sample_353.txt
- DATA_S1/sample_354.txt
- DATA_S1/sample_355.txt
- DATA_S1/sample_356.txt
- DATA_S1/sample_357.txt
- DATA_S1/sample_358.txt
- DATA_S1/sample_359.txt
- DATA_S1/sample_36.txt
- DATA_S1/sample_360.txt
- DATA_S1/sample_361.txt
- DATA_S1/sample_362.txt
- DATA_S1/sample_363.txt
- DATA_S1/sample_364.txt
- DATA_S1/sample_365.txt
- DATA_S1/sample_366.txt
[truncated: 702 more entries]
