# Supplementary material for: A positive correlation between GC content and growth temperature in prokaryotes
Source: BMC Genomics. 2022 Feb 9;23:110. doi: 10.1186/s12864-022-08353-7 (PMC8827189; doi:10.1186/s12864-022-08353-7)
Supplement: Supplementary file 2 — Additional file 2: Supplementary Data S1. The datasets for the 1000 rounds of resampling. [file 12864_2022_8353_MOESM2_ESM.zip › DATA_S1/sample_1.txt]

bac_acc genome_gc_content mrna_gc_content ffold_gc_content trna_gc_content rrna5s_gc_content rrna16s_gc_content rrna23s_gc_content noncod_gc_content temp_toa temp_tmax
RS_GCF_000830985.1.1.1 0.576 0.5828 0.7294 0.6105 0.5596 0.5479 0.536 0.5184 27.5 40
RS_GCF_000152825.2.2.2 0.6066 0.6095 0.7883 0.609 0.6111 0.5498 0.5484 0.576 30 37
RS_GCF_002117105.1.1.1 0.477 0.4835 0.5729 0.5945 0.5455 0.5343 0.5172 0.4228 17.5 30
RS_GCF_001584145.1.1.1 0.5899 0.6038 0.8141 0.5981 0.5377 0.5291 0.5109 0.4897 25 35
RS_GCF_001547735.1.1.1 0.4302 0.4299 0.3897 0.6629 0.6216 0.6237 0.6192 0.4044 70 78
RS_GCF_000235585.1.1.1 0.4677 0.479 0.5438 0.5831 0.6283 0.5482 0.5393 0.3941 30 40
RS_GCF_001295365.1.1.1 0.4389 0.4474 0.5632 0.5905 0.5753 0.5849 0.5658 0.3795 60 68
RS_GCF_001687545.1.1.1 0.6501 0.6527 0.865 0.611 0.5909 0.5423 0.5354 0.6158 30 37
RS_GCF_001975665.1.1.1 0.2951 0.3004 0.1261 0.5535 0.5096 0.5026 0.4871 0.2319 27 35
RS_GCF_005377625.1.1.1 0.5931 0.5993 0.7827 0.6299 0.633 0.5886 0.5749 0.5581 34 50
RS_GCF_000175215.2.2.2 0.5951 0.6042 0.7895 0.5971 0.6364 0.5439 0.5297 0.5249 27.5 35
RS_GCF_001951155.1.1.1 0.4214 0.4294 0.4871 0.5656 0.5472 0.5127 0.5036 0.3253 30 35
RS_GCF_000973725.1.1.1 0.4734 0.4859 0.4894 0.5754 0.6461 0.5751 0.5548 0.4002 33.5 45
RS_GCF_006494775.1.1.1 0.7225 0.7248 0.9397 0.6537 0.6636 0.5781 0.557 0.6941 33.5 42
RS_GCF_000734015.1.1.1 0.3698 0.373 0.2824 0.6446 0.6389 0.6115 0.6063 0.3024 70 82
RS_GCF_000092125.1.1.1 0.6272 0.6334 0.8019 0.622 0.6727 0.5893 0.5765 0.5678 55 65
RS_GCF_003008535.1.1.1 0.668 0.6724 0.9 0.6106 0.5283 0.5466 0.5147 0.6382 29 37
RS_GCF_002222635.1.1.1 0.5953 0.6007 0.7608 0.5992 0.5455 0.5466 0.5266 0.5462 28 37
RS_GCF_001444405.1.1.1 0.4058 0.4126 0.3358 0.5731 0.4823 0.5296 0.5047 0.3408 31 37
RS_GCF_000299335.2.2.2 0.626 0.6314 0.8409 0.5966 0.5321 0.5608 0.5443 0.5767 26.5 42
RS_GCF_002097535.1.1.1 0.4156 0.4218 0.3869 0.5936 0.607 0.5601 0.5382 0.3674 34 50
RS_GCF_001660485.1.1.1 0.7039 0.7061 0.9161 0.6366 0.6577 0.5663 0.5574 0.6839 28 30
RS_GCF_000008365.1.1.1 0.2495 0.2537 0.0809 0.5416 0.4658 0.4706 0.4514 0.2308 30 30
RS_GCF_000230555.1.1.1 0.6136 0.6185 0.8194 0.6093 0.5727 0.5462 0.5458 0.5705 30 42
RS_GCF_000023265.1.1.1 0.6829 0.6836 0.8183 0.6487 0.6818 0.6072 0.6003 0.6764 48 57
RS_GCF_002795825.1.1.1 0.5366 0.5412 0.6235 0.6094 0.5455 0.5385 0.5222 0.4769 27.5 35
RS_GCF_000507245.1.1.1 0.5186 0.5234 0.6415 0.59 0.5818 0.5387 0.5106 0.4715 35 45
RS_GCF_002217795.2.2.2 0.5931 0.6018 0.7991 0.5933 0.5834 0.5429 0.5288 0.5292 35 45
RS_GCF_000968055.1.1.1 0.2898 0.2917 0.136 0.5656 0.5057 0.4901 0.4838 0.2466 30 37
RS_GCF_000092405.1.1.1 0.5099 0.5161 0.5865 0.6124 0.6058 0.5697 0.5538 0.462 55 60
RS_GCF_002211785.1.1.1 0.3118 0.3183 0.1413 0.579 0.4707 0.5095 0.4759 0.2583 20 25
RS_GCF_000191045.1.1.1 0.3495 0.3473 0.158 0.6583 0.6351 0.6127 0.6039 0.3438 70 75
RS_GCF_001411805.1.1.1 0.6855 0.6909 0.9366 0.6533 0.5556 0.5455 0.5252 0.6569 33.5 38
RS_GCF_001442805.1.1.1 0.6653 0.6698 0.9191 0.6258 0.5417 0.5535 0.539 0.6398 20 40
RS_GCF_000214095.2.2.2 0.5659 0.5745 0.7199 0.6131 0.6126 0.5647 0.5421 0.5004 29.5 37
RS_GCF_001999225.1.1.1 0.3906 0.3978 0.3232 0.5675 0.4978 0.531 0.4996 0.3327 23.5 30
RS_GCF_000013605.1.1.1 0.596 0.6042 0.7936 0.591 0.5327 0.544 0.5132 0.5254 25 30
RS_GCF_000215975.1.1.1 0.3059 0.307 0.154 0.6254 0.6481 0.6166 0.6104 0.248 83 90
RS_GCF_000145275.1.1.1 0.3121 0.3203 0.1459 0.5659 0.5032 0.5233 0.5028 0.256 37 40
RS_GCF_002056725.1.1.1 0.5963 0.607 0.7659 0.5911 0.5487 0.5449 0.5131 0.5183 37.5 44
RS_GCF_000020725.1.1.1 0.6027 0.615 0.8236 0.6023 0.6071 0.552 0.5251 0.5153 30 30
RS_GCF_000332115.1.1.1 0.3532 0.3596 0.2316 0.5413 0.5096 0.5007 0.4666 0.2911 25 32
RS_GCF_000024845.1.1.1 0.643 0.6509 0.8651 0.6421 0.5844 0.6215 0.6137 0.5529 65 77
RS_GCF_001953055.1.1.1 0.5859 0.5911 0.7519 0.6154 0.5909 0.5523 0.5317 0.5437 27.5 35
RS_GCF_002355535.1.1.1 0.5276 0.5303 0.4812 0.6062 0.6364 0.5602 0.5378 0.4806 22.5 37
RS_GCF_001077815.2.2.2 0.5833 0.5866 0.708 0.6094 0.6 0.5384 0.5323 0.5488 28 37
RS_GCF_001548055.1.1.1 0.4388 0.4439 0.5634 0.5792 NA 0.5003 0.4908 0.3498 30 40
RS_GCF_001761385.1.1.1 0.613 0.6176 0.7979 0.5944 0.5185 0.5402 0.5063 0.577 25 35
RS_GCF_001988955.1.1.1 0.527 0.5363 0.6931 0.5679 NA 0.5574 0.5677 0.4347 30 30
RS_GCF_001267175.1.1.1 0.4736 0.4786 0.5086 0.5993 0.5273 0.5289 0.5133 0.4207 27.5 42
RS_GCF_000026125.1.1.1 0.5429 0.5535 0.7076 0.5908 0.5189 0.5324 0.5068 0.4681 25 30
RS_GCF_005280275.1.1.1 0.5071 0.5137 0.623 0.5849 0.5798 0.5414 0.5309 0.4519 37 49
RS_GCF_000025305.1.1.1 0.5584 0.5704 0.8199 0.5804 0.5804 0.5411 0.5389 0.4574 33.5 45
RS_GCF_003722315.1.1.1 0.3419 0.3433 0.2335 0.5887 0.6176 0.5732 0.5635 0.3139 69 78
RS_GCF_000009905.1.1.1 0.6867 0.6934 0.9196 0.6202 0.6197 0.6039 0.5983 0.6433 60 65
RS_GCF_000021565.1.1.1 0.3708 0.3726 0.2048 0.6338 0.6339 0.607 0.5917 0.2982 73 80
RS_GCF_002863865.1.1.1 0.5125 0.5186 0.6192 0.5969 0.5321 0.5433 0.528 0.4473 25 40
RS_GCF_000217815.1.1.1 0.4032 0.4039 0.3296 0.6351 0.6389 0.6257 0.6113 0.3738 70 84
RS_GCF_000013285.1.1.1 0.2838 0.294 0.0838 0.567 0.5523 0.5268 0.5129 0.2045 41 50
RS_GCF_000018105.1.1.1 0.4696 0.4821 0.5351 0.5701 0.5856 0.5467 0.5266 0.4112 29 35
RS_GCF_003111685.1.1.1 0.6652 0.6704 0.8948 0.6161 0.6 0.5552 0.5401 0.6237 37 40
RS_GCF_003931855.1.1.1 0.4646 0.475 0.5435 0.5897 0.6205 0.5429 0.5342 0.3943 38 50
RS_GCF_000024365.1.1.1 0.7092 0.712 0.9268 0.666 0.6306 0.5872 0.5628 0.6838 25 35
RS_GCF_004293625.1.1.1 0.4156 0.4228 0.3975 0.5824 0.5091 0.5146 0.5073 0.3528 28 45
RS_GCF_000724485.1.1.1 0.3859 0.3933 0.3589 0.5915 0.5896 0.5643 0.5404 0.336 55 60
RS_GCF_005887635.1.1.1 0.7015 0.6997 0.9367 0.6403 0.6273 0.565 0.5545 0.7137 37 45
RS_GCF_000183405.1.1.1 0.3563 0.3595 0.3257 0.6073 0.5531 0.5575 0.5325 0.287 55 65
RS_GCF_003966655.1.1.1 0.5843 0.5919 0.7525 0.6191 0.6306 0.564 0.5479 0.5201 29 37
RS_GCF_000020145.1.1.1 0.3995 0.4068 0.4567 0.5795 0.5132 0.5046 0.4941 0.3187 30 32
RS_GCF_005144885.1.1.1 0.6671 0.6706 0.911 0.6316 0.578 0.5559 0.5536 0.6375 30 30
RS_GCF_000025225.2.2.2 0.4421 0.4486 0.486 0.5709 0.5179 0.5279 0.4972 0.3832 37 42
RS_GCF_000193435.2.2.2 0.3613 0.3655 0.2602 0.6044 0.5946 0.5859 0.583 0.3171 68 78
RS_GCF_005222225.1.1.1 0.4977 0.506 0.6086 0.5823 0.5446 0.5305 0.5104 0.4285 27.5 37
RS_GCF_001870205.1.1.1 0.341 0.3453 0.2369 0.5704 0.5135 0.5228 0.5 0.2808 37 41
RS_GCF_000238395.3.3.3 0.3916 0.3992 0.3117 0.5662 0.4935 0.5322 0.4994 0.3269 12.5 25
RS_GCF_000017805.1.1.1 0.6069 0.6102 0.7542 0.6263 NA 0.6307 0.6411 0.5915 50 55
RS_GCF_002005165.1.1.1 0.5044 0.5118 0.6523 0.5999 0.6607 0.5877 0.58 0.4443 50 65
RS_GCF_005280315.1.1.1 0.6532 0.6647 0.9047 0.6134 0.5327 0.5371 0.5139 0.5639 29 37
RS_GCF_003325455.1.1.1 0.6836 0.6871 0.8899 0.6411 0.6404 0.5735 0.5693 0.6524 30 37
RS_GCF_002355995.1.1.1 0.6899 0.6924 0.9112 0.6734 0.6667 0.6421 0.6343 0.6587 68.5 85
RS_GCF_000009365.1.1.1 0.5473 0.5526 0.6745 0.5982 0.5225 0.5468 0.5315 0.508 27.5 35
RS_GCF_003955715.1.1.1 0.7085 0.7129 0.9237 0.6452 0.6291 0.5856 0.5709 0.6721 30 45
RS_GCF_000306785.1.1.1 0.7413 0.7425 0.9532 0.6797 0.6606 0.5898 0.5782 0.7313 28 35
RS_GCF_000264765.2.2.2 0.5838 0.5974 0.7956 0.5827 0.6284 0.5393 0.529 0.5034 29 37
RS_GCF_000012305.1.1.1 0.428 0.4456 0.428 0.5727 0.5321 0.5274 0.5031 0.3438 22 28
RS_GCF_003952265.1.1.1 0.6558 0.6607 0.8426 0.6198 0.654 0.5728 0.5605 0.61 30 37
RS_GCF_000230695.2.2.2 0.6745 0.6786 0.9081 0.626 0.6038 0.5646 0.5403 0.6385 30 35
RS_GCF_001027025.1.1.1 0.4252 0.4274 0.4276 0.6205 0.6509 0.6039 0.5859 0.3862 70 78
RS_GCF_000255115.2.2.2 0.4211 0.431 0.4386 0.5933 0.5777 0.5473 0.5338 0.3672 30 45
RS_GCF_004000605.1.1.1 0.6341 0.6382 0.8192 0.6178 0.6111 0.5605 0.552 0.5942 33.5 37
RS_GCF_000503895.1.1.1 0.6388 0.6448 0.8314 0.6112 0.6182 0.5503 0.5442 0.601 32.5 35
RS_GCF_004208415.1.1.1 0.5175 0.5314 0.5891 0.6025 0.5523 0.5826 0.5714 0.4561 31.5 45
RS_GCF_000981765.1.1.1 0.4378 0.4444 0.413 0.5908 0.5495 0.5244 0.5145 0.3681 30 40
RS_GCF_001610955.1.1.1 0.5228 0.5313 0.7439 0.5885 0.6125 0.5936 0.5775 0.4611 60 70
RS_GCF_001697185.1.1.1 0.3164 0.3208 0.1555 0.5585 0.48 0.4934 0.4843 0.2501 25 37
RS_GCF_001590605.1.1.1 0.3878 0.3951 0.3561 0.554 0.5647 0.5063 0.4952 0.3258 15 25
GB_GCA_000010565.1.1.1 0.5296 0.5443 0.7097 0.6211 0.625 0.5792 0.548 0.4335 55 65
RS_GCF_001888185.1.1.1 0.5858 0.5914 0.7289 0.6046 0.5818 0.5465 0.5296 0.5449 24 30
RS_GCF_000179915.2.2.2 0.5734 0.5801 0.6872 0.602 0.6 0.5495 0.5212 0.5189 25 30
RS_GCF_002993285.1.1.1 0.6896 0.6934 0.8903 0.6243 0.6262 0.5707 0.5554 0.6586 30 40
RS_GCF_000400935.1.1.1 0.288 0.2977 0.2126 0.5547 0.507 0.4993 0.4921 0.2656 30 32
RS_GCF_000258405.1.1.1 0.3393 0.3431 0.2156 0.5982 0.5893 0.5365 0.5062 0.2874 45 55
RS_GCF_000017265.1.1.1 0.711 0.7137 0.9508 0.6426 0.6182 0.5643 0.5521 0.6797 37 47
RS_GCF_001445575.1.1.1 0.6064 0.6128 0.7321 0.6099 0.6182 0.56 0.5329 0.5657 22.5 25
RS_GCF_004001245.1.1.1 0.6399 0.6473 0.8747 0.607 0.5586 0.5515 0.5406 0.5692 45 50
RS_GCF_003122365.1.1.1 0.7245 0.7226 0.914 0.6606 0.6036 0.5974 0.5705 0.7361 28 40
RS_GCF_000196495.1.1.1 0.3897 0.3963 0.3124 0.5758 0.5499 0.53 0.5068 0.3295 15 22
RS_GCF_000243115.2.2.2 0.4524 0.4617 0.5912 0.5631 0.5146 0.5092 0.4973 0.3859 30 35
RS_GCF_001186155.3.3.3 0.3939 0.398 0.329 0.5886 0.5545 0.557 0.5351 0.3509 26 30
RS_GCF_002998435.1.1.1 0.4746 0.4873 0.597 0.553 0.619 0.541 0.5277 0.3762 33.5 37
RS_GCF_901472535.1.1.1 0.3734 0.3807 0.3008 0.547 0.5701 0.5495 0.5385 0.3308 30 42
RS_GCF_000455605.1.1.1 0.3138 0.3181 0.2043 0.5635 0.5619 0.5073 0.4922 0.2483 37 42
RS_GCF_002237615.1.1.1 0.6332 0.6374 0.8299 0.6122 0.5955 0.5404 0.5399 0.5889 33.5 42
RS_GCF_001543325.1.1.1 0.2977 0.303 0.1619 0.5713 0.5429 0.498 0.4844 0.2366 23 34
RS_GCF_003431825.1.1.1 0.6417 0.6467 0.8484 0.6134 0.6091 0.538 0.5329 0.5925 30 37
RS_GCF_000305785.2.2.2 0.5583 0.564 0.7458 0.5909 0.5364 0.5468 0.5179 0.5013 32.5 40
RS_GCF_000828655.1.1.1 0.5133 0.515 0.6446 0.639 0.6574 0.6231 0.5926 0.4673 60 72
RS_GCF_000196795.1.1.1 0.3873 0.398 0.2898 0.5767 0.5225 0.5264 0.5083 0.2988 30 37
RS_GCF_002557795.1.1.1 0.4254 0.4367 0.5088 0.5538 0.5888 0.5659 0.5506 0.3525 30 34
RS_GCF_000186345.1.1.1 0.6249 0.6308 0.7769 0.6153 NA 0.6178 0.6108 0.5956 41 55
RS_GCF_001008165.2.2.2 0.6191 0.6223 0.8269 0.6161 0.6182 0.5481 0.5365 0.5855 32.5 45
RS_GCF_001654455.1.1.1 0.4448 0.4547 0.5457 0.5627 0.5185 0.5211 0.4982 0.384 27.5 42
RS_GCF_000015245.1.1.1 0.5359 0.5449 0.6808 0.5821 0.5613 0.5496 0.5233 0.4635 30 40
RS_GCF_001013905.1.1.1 0.7268 0.728 0.9362 0.6611 0.6298 0.5936 0.5722 0.7214 30 50
RS_GCF_003687485.1.1.1 0.4015 0.4091 0.4217 0.5724 0.6574 0.5659 0.5449 0.3265 30 37
RS_GCF_000746525.1.1.1 0.6063 0.6139 0.7988 0.6016 0.5373 0.5372 0.5224 0.5449 21.5 37
RS_GCF_001889005.1.1.1 0.3816 0.3883 0.3369 0.5738 0.5333 0.5157 0.5014 0.3039 30 40
RS_GCF_002804105.1.1.1 0.2663 0.2722 0.0624 0.5593 0.4854 0.4914 0.4781 0.2485 23 30
RS_GCF_001028705.1.1.1 0.6261 0.6306 0.8107 0.6246 0.5636 0.5417 0.5349 0.5834 32 50
RS_GCF_003403095.1.1.1 0.5489 0.5566 0.6848 0.5966 0.6019 0.5483 0.5383 0.4899 28 41
RS_GCF_003966975.1.1.1 0.5061 0.519 0.6842 0.6112 0.6111 0.5428 0.5286 0.3844 27.5 37
RS_GCF_004564075.1.1.1 0.7162 0.7179 0.9481 0.6367 0.6273 0.562 0.5563 0.7002 28 50
RS_GCF_000961095.1.1.1 0.5254 0.5374 0.7168 0.5902 0.6283 0.5631 0.5519 0.4502 30 45
RS_GCF_000017425.1.1.1 0.3587 0.3634 0.2607 0.5917 0.5752 0.5441 0.5219 0.3188 33.5 50
RS_GCF_002215215.1.1.1 0.5286 0.5346 0.5917 0.5921 0.5545 0.5333 0.5127 0.4789 20 25
RS_GCF_000196875.2.2.2 0.6361 0.6433 0.845 0.6034 0.5909 0.5625 0.5522 0.5721 33.5 45
RS_GCF_000819565.1.1.1 0.6574 0.6615 0.8917 0.6165 0.6 0.5568 0.5461 0.6215 28 41
RS_GCF_000758665.1.1.1 0.5139 0.5258 0.6498 0.5834 0.6345 0.5548 0.5371 0.432 28 37
RS_GCF_000165465.1.1.1 0.3029 0.3061 0.1325 0.5722 0.5357 0.5218 0.4758 0.2521 37 50
RS_GCF_000300235.2.2.2 0.5466 0.5537 0.6836 0.5976 0.6019 0.5492 0.5384 0.4914 22 40
RS_GCF_001305675.1.1.1 0.68 0.6855 0.8838 0.6233 0.6296 0.5784 0.5436 0.6242 30 40
RS_GCF_003312875.1.1.1 0.707 0.711 0.9285 0.6583 0.6577 0.5868 0.558 0.6621 32.5 45
RS_GCF_003173015.1.1.1 0.6702 0.6777 0.9177 0.6061 0.6481 0.5625 0.5474 0.6004 29 37
RS_GCF_002158865.1.1.1 0.6793 0.6854 0.9208 0.6186 0.5472 0.552 0.5153 0.6511 30 37
RS_GCF_001305595.1.1.1 0.6816 0.6887 0.921 0.6325 0.6036 0.5783 0.5697 0.6281 37 40
RS_GCF_001281485.1.1.1 0.615 0.6184 0.778 0.6032 0.6091 0.5428 0.5343 0.5694 35 40
RS_GCF_000009625.1.1.1 0.6251 0.6329 0.843 0.6098 0.6182 0.5621 0.534 0.5769 28 34
RS_GCF_001955715.1.1.1 0.6095 0.6161 0.8066 0.5866 0.5648 0.5389 0.5097 0.5428 20 30
RS_GCF_000020965.1.1.1 0.3374 0.3383 0.201 0.6309 0.6071 0.5908 0.5821 0.287 78 80
RS_GCF_001997345.1.1.1 0.6878 0.6902 0.8967 0.652 0.6577 0.5699 0.5312 0.6645 30 37
RS_GCF_000213655.1.1.1 0.4351 0.4422 0.4157 0.5841 0.5304 0.523 0.502 0.3828 27.5 37
RS_GCF_001866075.1.1.1 0.3613 0.3663 0.2593 0.5886 0.5494 0.5372 0.527 0.3274 30 40
RS_GCF_000199675.1.1.1 0.5385 0.5444 0.6787 0.6205 0.6273 0.5758 0.5714 0.4607 55 60
RS_GCF_001679725.1.1.1 0.6838 0.688 0.8927 0.6239 0.623 0.5596 0.5333 0.6484 20 28
RS_GCF_001482385.1.1.1 0.477 0.4858 0.5358 0.5779 0.4912 0.5275 0.5117 0.4095 30 35
