# Supplementary material for: A positive correlation between GC content and growth temperature in prokaryotes
Source: BMC Genomics. 2022 Feb 9;23:110. doi: 10.1186/s12864-022-08353-7 (PMC8827189; doi:10.1186/s12864-022-08353-7)
Supplement: Supplementary file 2 — Additional file 2: Supplementary Data S1. The datasets for the 1000 rounds of resampling. [file 12864_2022_8353_MOESM2_ESM.zip › DATA_S1/sample_123.txt]

bac_acc genome_gc_content mrna_gc_content ffold_gc_content trna_gc_content rrna5s_gc_content rrna16s_gc_content rrna23s_gc_content noncod_gc_content temp_toa temp_tmax
RS_GCF_000024005.1 0.4523 0.4626 0.5002 0.543 0.5322 0.5115 0.4819 0.3767 23.5 40
RS_GCF_001465295.1 0.401 0.4092 0.3644 0.5696 0.4787 0.5333 0.4998 0.3273 25 30
RS_GCF_000178955.2 0.5791 0.5886 0.7096 0.6088 0.5888 0.5428 0.5229 0.5195 25.5 28
RS_GCF_000973105.1 0.4278 0.4367 0.5223 0.5629 0.6311 0.5385 0.5348 0.3496 35 45
RS_GCF_002278075.1 0.6294 0.6361 0.8518 0.6005 NA 0.5558 0.5293 0.5907 27.5 37
RS_GCF_000277125.1 0.681 0.6849 0.9027 0.6388 0.6447 0.5785 0.5605 0.6356 34 41
RS_GCF_000021685.1 0.6428 0.6416 0.757 0.6472 NA 0.658 0.682 0.651 72.5 80
RS_GCF_900217235.1 0.5279 0.5363 0.6492 0.5835 0.6019 0.5403 0.5038 0.4637 25 65
RS_GCF_002209445.1 0.3824 0.3905 0.3552 0.5523 0.4904 0.5106 0.4895 0.2966 35 40
RS_GCF_002277955.1 0.5734 0.5789 0.6966 0.6207 0.5859 0.5943 0.5747 0.5495 57.5 67
RS_GCF_000023065.1 0.4903 0.4982 0.5801 0.5833 0.554 0.5514 0.5184 0.4122 22 25
RS_GCF_003544855.1 0.2719 0.2736 0.0592 0.5544 NA 0.4815 0.4696 0.2059 33.5 40
RS_GCF_000724485.1 0.3859 0.3933 0.3589 0.5915 0.5896 0.5643 0.5404 0.336 55 60
RS_GCF_000940805.1 0.4863 0.4959 0.5845 0.59 0.5545 0.5471 0.5233 0.4238 30 40
RS_GCF_001043175.1 0.5384 0.5466 0.6584 0.5965 0.5648 0.5527 0.5339 0.4725 17 22
RS_GCF_001866075.1 0.3613 0.3663 0.2593 0.5886 0.5494 0.5372 0.527 0.3274 30 40
RS_GCF_000193435.2 0.3613 0.3655 0.2602 0.6044 0.5946 0.5859 0.583 0.3171 68 78
RS_GCF_002201795.1 0.3927 0.4044 0.3746 0.5702 0.5755 0.5214 0.496 0.3213 36 40
RS_GCF_001442805.1 0.6653 0.6698 0.9191 0.6258 0.5417 0.5535 0.539 0.6398 20 40
RS_GCF_000021545.1 0.3275 0.3275 0.1405 0.6196 0.5982 0.5726 0.5621 0.2794 68 73
RS_GCF_002116905.1 0.6972 0.701 0.9471 0.6181 0.566 0.5527 0.5218 0.6491 22.5 35
RS_GCF_000835165.1 0.6775 0.6846 0.9005 0.609 0.6542 0.5707 0.5546 0.6102 31 37
RS_GCF_001421015.2 0.4722 0.4892 0.5545 0.5851 0.6196 0.5451 0.5384 0.3846 32.5 40
RS_GCF_000026105.1 0.6416 0.6496 0.8722 0.6026 0.5364 0.5385 0.5251 0.5792 33.5 42
RS_GCF_001663155.1 0.5688 0.5719 0.648 0.6019 0.5909 0.5401 0.5336 0.5304 35 40
RS_GCF_002096055.1 0.7079 0.7097 0.9176 0.6406 0.6545 0.5666 0.5582 0.6894 29 37
RS_GCF_000284315.1 0.5005 0.5066 0.5626 0.616 0.6273 0.5587 0.5535 0.4496 33.5 45
RS_GCF_002158865.1 0.6793 0.6854 0.9208 0.6186 0.5472 0.552 0.5153 0.6511 30 37
RS_GCF_000013885.1 0.6162 0.6258 0.8152 0.6159 0.578 0.5495 0.532 0.5733 29 37
RS_GCF_001661075.1 0.5958 0.6048 0.8069 0.6019 0.5364 0.5403 0.5181 0.5354 22.5 35
RS_GCF_000013765.1 0.4515 0.461 0.5144 0.574 0.5125 0.5457 0.5117 0.3909 22.5 30
RS_GCF_004087915.1 0.4815 0.4888 0.5669 0.5878 0.5221 0.5378 0.5149 0.4009 38.5 40
RS_GCF_000145275.1 0.3121 0.3203 0.1459 0.5659 0.5032 0.5233 0.5028 0.256 37 40
RS_GCF_000635915.2 0.6752 0.681 0.9065 0.6215 0.62 0.5511 0.5407 0.6251 30 50
RS_GCF_001187845.1 0.5468 0.5505 0.6029 0.6017 0.5455 0.5393 0.5105 0.5052 20 25
RS_GCF_000178835.2 0.3432 0.3482 0.2045 0.5736 0.5407 0.5183 0.499 0.2937 38 45
RS_GCF_003584645.1 0.5875 0.5951 0.7848 0.6115 0.6204 0.5573 0.5435 0.5433 36 47
RS_GCF_001654455.1 0.4448 0.4547 0.5457 0.5627 0.5185 0.5211 0.4982 0.384 27.5 42
RS_GCF_000959365.1 0.6707 0.678 0.9255 0.6297 0.5556 0.55 0.53 0.6337 37 42
RS_GCF_000284335.1 0.3537 0.3555 0.2255 0.6067 0.6161 0.5502 0.5512 0.3142 65 70
RS_GCF_000183745.1 0.6981 0.7028 0.9385 0.6507 0.6262 0.625 0.6141 0.6316 60 68
RS_GCF_001420915.1 0.4596 0.4671 0.5063 0.5715 0.544 0.5311 0.5044 0.4011 30 45
RS_GCF_000981765.1 0.4378 0.4444 0.413 0.5908 0.5495 0.5244 0.5145 0.3681 30 40
RS_GCF_001445575.1 0.6064 0.6128 0.7321 0.6099 0.6182 0.56 0.5329 0.5657 22.5 25
RS_GCF_000023025.1 0.5089 0.5169 0.6105 0.6004 0.5225 0.5354 0.5243 0.4557 32.5 35
RS_GCF_006542275.1 0.5839 0.5972 0.8411 0.5962 0.6062 0.5541 0.5464 0.5063 25 37
RS_GCF_005166025.1 0.3613 0.3681 0.2849 0.5861 0.5083 0.5326 0.5147 0.2976 35 40
RS_GCF_002356355.1 0.6425 0.6526 0.8916 0.6288 0.5946 0.5603 0.543 0.5674 32 40
RS_GCF_000013905.1 0.4224 0.4397 0.4151 0.5736 0.5183 0.5274 0.5038 0.3291 22 30
RS_GCF_000265405.1 0.3681 0.3752 0.2924 0.5707 0.6407 0.5258 0.5163 0.3161 25 37
RS_GCF_003945325.1 0.6696 0.6724 0.8406 0.6257 0.6364 0.5749 0.5452 0.6345 25 30
RS_GCF_001721685.1 0.4608 0.4672 0.5474 0.5919 0.5953 0.5565 0.5371 0.4002 37 65
RS_GCF_002028405.1 0.6504 0.6555 0.8734 0.6022 0.566 0.5508 0.5235 0.6015 32.5 37
RS_GCF_000831005.1 0.5708 0.5774 0.7184 0.6053 0.5676 0.5515 0.5448 0.516 27.5 40
RS_GCF_001563225.1 0.6349 0.6448 0.9152 0.5889 0.6 0.5484 0.5143 0.5613 32.5 40
RS_GCF_000016905.1 0.314 0.3122 0.1893 0.62 0.6542 0.6047 0.5919 0.2837 70 80
RS_GCF_000235405.2 0.3888 0.3902 0.3003 0.6208 0.6321 0.6129 0.6007 0.3532 80 100
RS_GCF_000021565.1 0.3708 0.3726 0.2048 0.6338 0.6339 0.607 0.5917 0.2982 73 80
RS_GCF_004777465.1 0.7102 0.7127 0.9083 0.6359 0.6273 0.5787 0.5568 0.6934 28 38
RS_GCF_003260975.1 0.4414 0.4524 0.5183 0.5655 0.6316 0.5546 0.5473 0.3814 25 30
RS_GCF_002056795.1 0.4835 0.4934 0.5944 0.5711 NA 0.5508 0.5498 0.4087 25 40
RS_GCF_000974425.1 0.4947 0.5061 0.6302 0.5668 NA 0.5454 0.5434 0.4196 27.5 30
RS_GCF_002243605.1 0.5214 0.5307 0.7462 0.5902 0.6071 0.594 0.5747 0.4602 57.5 70
RS_GCF_001507645.1 0.6096 0.6245 0.8705 0.5747 NA 0.5651 0.5534 0.521 25 30
RS_GCF_001020205.1 0.2798 0.2891 0.1261 0.5741 0.5258 0.5246 0.5065 0.2175 35 45
RS_GCF_001584145.1 0.5899 0.6038 0.8141 0.5981 0.5377 0.5291 0.5109 0.4897 25 35
RS_GCF_002276165.1 0.3677 0.3736 0.2959 0.5814 0.5745 0.536 0.522 0.323 30 40
RS_GCF_002355435.1 0.4316 0.4432 0.539 0.5469 0.5514 0.5115 0.4981 0.3577 25 37
RS_GCF_002993285.1 0.6896 0.6934 0.8903 0.6243 0.6262 0.5707 0.5554 0.6586 30 40
RS_GCF_000018285.1 0.4466 0.457 0.4311 0.5722 0.5012 0.5418 0.5092 0.3839 25 30
RS_GCF_002355375.1 0.4589 0.4655 0.4785 0.5885 0.5596 0.5627 0.5479 0.3991 32.5 40
RS_GCF_001617605.1 0.3765 0.3832 0.3035 0.5789 0.5455 0.5349 0.5193 0.3172 30 55
RS_GCF_000512735.1 0.4519 0.4536 0.4695 0.6594 0.6168 0.622 0.6147 0.3802 80 89
RS_GCF_000226295.1 0.6134 0.6179 0.7923 0.6016 0.5946 0.5471 0.5286 0.5749 51 58
RS_GCF_001281485.1 0.615 0.6184 0.778 0.6032 0.6091 0.5428 0.5343 0.5694 35 40
RS_GCF_006494775.1 0.7225 0.7248 0.9397 0.6537 0.6636 0.5781 0.557 0.6941 33.5 42
RS_GCF_002269385.1 0.3973 0.4051 0.4458 0.5634 0.578 0.5532 0.5339 0.3235 30 37
RS_GCF_001753245.1 0.5991 0.6052 0.7527 0.6112 0.5586 0.5579 0.5286 0.5518 37 41
RS_GCF_000012885.1 0.5511 0.5617 0.7241 0.6116 0.5766 0.5611 0.5378 0.4831 35 40
RS_GCF_002056725.1 0.5963 0.607 0.7659 0.5911 0.5487 0.5449 0.5131 0.5183 37.5 44
RS_GCF_000202835.1 0.6697 0.6776 0.8968 0.6364 0.6545 0.5682 0.5553 0.5941 31 42
RS_GCF_000146165.2 0.4589 0.4684 0.5317 0.5786 0.5495 0.547 0.515 0.3984 30 40
RS_GCF_000305935.1 0.5388 0.5482 0.6834 0.6127 0.5976 0.5938 0.5823 0.4852 58 65
RS_GCF_001295365.1 0.4389 0.4474 0.5632 0.5905 0.5753 0.5849 0.5658 0.3795 60 68
RS_GCF_900119795.1 0.3201 0.3256 0.1923 0.5662 0.5288 0.502 0.4724 0.2647 30 34
RS_GCF_000725385.1 0.6497 0.6548 0.8713 0.609 0.5981 0.5503 0.5417 0.6163 27.5 37
RS_GCF_001579945.1 0.6166 0.6211 0.7947 0.6143 0.578 0.5548 0.5395 0.5807 29 38
RS_GCF_000025725.1 0.4254 0.4316 0.391 0.5815 0.5133 0.5223 0.5086 0.3522 36 40
RS_GCF_000025225.2 0.4421 0.4486 0.486 0.5709 0.5179 0.5279 0.4972 0.3832 37 42
RS_GCF_000695095.2 0.6437 0.6465 0.831 0.6155 0.6577 0.6032 0.5924 0.6105 27.5 30
RS_GCF_001682385.1 0.6783 0.6813 0.9158 0.6154 0.5741 0.5548 0.5455 0.6488 37.5 45
RS_GCF_000011245.1 0.3568 0.3608 0.2467 0.5879 0.5687 0.53 0.5246 0.3199 30 42
RS_GCF_000968055.1 0.2898 0.2917 0.136 0.5656 0.5057 0.4901 0.4838 0.2466 30 37
RS_GCF_000020145.1 0.3995 0.4068 0.4567 0.5795 0.5132 0.5046 0.4941 0.3187 30 32
RS_GCF_001187595.1 0.4167 0.4194 0.4526 0.5942 0.6266 0.5684 0.5502 0.3624 57.5 70
RS_GCF_001641285.1 0.6798 0.6827 0.9015 0.6311 0.6204 0.5594 0.5441 0.6527 30 42
RS_GCF_000199675.1 0.5385 0.5444 0.6787 0.6205 0.6273 0.5758 0.5714 0.4607 55 60
RS_GCF_000184345.1 0.6092 0.6148 0.8083 0.5967 0.63 0.6092 0.5917 0.5198 67 73
GB_GCA_000934545.1 0.5515 0.5574 0.6859 0.6016 0.5596 0.5614 0.545 0.4924 32 35
RS_GCF_000015245.1 0.5359 0.5449 0.6808 0.5821 0.5613 0.5496 0.5233 0.4635 30 40
RS_GCF_000196275.1 0.6647 0.669 0.857 0.5974 NA 0.5936 0.5788 0.6274 47 52.5
RS_GCF_000196315.1 0.339 0.3425 0.1734 0.5677 0.6437 0.5404 0.5296 0.2885 25 28
RS_GCF_003076475.1 0.3977 0.4064 0.4349 0.5608 0.5714 0.5066 0.4903 0.3167 25 37
RS_GCF_002005145.1 0.4538 0.4616 0.5469 0.5967 0.625 0.5478 0.5221 0.3966 50 55
RS_GCF_001442535.1 0.6681 0.6729 0.9108 0.6213 0.5556 0.5535 0.5414 0.6463 29 40
RS_GCF_005280315.1 0.6532 0.6647 0.9047 0.6134 0.5327 0.5371 0.5139 0.5639 29 37
RS_GCF_002803985.1 0.2984 0.3056 0.198 0.5446 0.4767 0.4951 0.476 0.28 32 32
RS_GCF_001553625.1 0.5893 0.5985 0.8031 0.5985 0.5766 0.5614 0.5298 0.5124 37 39
RS_GCF_002749615.1 0.6932 0.6975 0.9355 0.6382 0.6273 0.5549 0.5469 0.6478 25 40
RS_GCF_000067165.1 0.7138 0.716 0.929 0.6782 0.5847 0.5702 0.5646 0.6991 30 37
RS_GCF_000217815.1 0.4032 0.4039 0.3296 0.6351 0.6389 0.6257 0.6113 0.3738 70 84
RS_GCF_000024085.1 0.4369 0.4432 0.4247 0.5906 0.5405 0.5228 0.5161 0.3775 33.5 43
RS_GCF_004300825.1 0.7261 0.7247 0.9171 0.6627 0.6667 0.587 0.5747 0.7414 30 40
RS_GCF_000264455.2 0.6808 0.6847 0.9059 0.6363 0.6182 0.5674 0.568 0.6467 30 40
RS_GCF_002355275.1 0.6535 0.6585 0.8791 0.6207 0.6182 0.5465 0.5413 0.6082 30 40
RS_GCF_001029265.1 0.2979 0.3096 0.2815 0.5474 0.507 0.5076 0.4942 0.27 30 40
RS_GCF_001941425.1 0.5554 0.5631 0.6559 0.6018 0.6216 0.556 0.5285 0.4893 30 37
RS_GCF_001586255.1 0.5072 0.5138 0.6078 0.6 0.5405 0.5431 0.5147 0.4524 27.5 37
RS_GCF_000214175.1 0.6224 0.6255 0.7153 0.6326 0.6731 0.589 0.573 0.5896 37 42
RS_GCF_006385595.1 0.6614 0.6652 0.8841 0.6077 0.6019 0.5587 0.5375 0.6156 29 35
RS_GCF_000260985.4 0.4475 0.4528 0.4861 0.5989 0.5545 0.5276 0.5117 0.3915 30 37
RS_GCF_000186245.1 0.5391 0.5506 0.7678 0.6037 0.6111 0.5538 0.5312 0.4183 37 40
RS_GCF_000018685.1 0.3535 0.3623 0.247 0.556 0.564 0.5216 0.4957 0.3007 37 42
RS_GCF_000018025.1 0.4608 0.473 0.5072 0.5726 0.5422 0.5381 0.5082 0.3911 10 25
RS_GCF_001482385.1 0.477 0.4858 0.5358 0.5779 0.4912 0.5275 0.5117 0.4095 30 35
RS_GCF_001632775.1 0.7035 0.7051 0.9311 0.6415 0.6055 0.5677 0.5583 0.6917 30 40
RS_GCF_006337125.1 0.7314 0.7324 0.9433 0.6492 0.6239 0.581 0.5655 0.7227 30 40
RS_GCF_000828675.1 0.388 0.3887 0.3204 0.6301 0.5833 0.5931 0.572 0.3549 60 72
RS_GCF_002217795.2 0.5931 0.6018 0.7991 0.5933 0.5834 0.5429 0.5288 0.5292 35 45
RS_GCF_000023465.1 0.3622 0.3711 0.3391 0.5653 0.5429 0.5127 0.4957 0.2982 27.5 38
RS_GCF_000022025.1 0.6596 0.6648 0.8376 0.6208 0.6606 0.5681 0.5488 0.6163 25 37
RS_GCF_003111685.1 0.6652 0.6704 0.8948 0.6161 0.6 0.5552 0.5401 0.6237 37 40
RS_GCF_001267175.1 0.4736 0.4786 0.5086 0.5993 0.5273 0.5289 0.5133 0.4207 27.5 42
RS_GCF_000194135.1 0.3747 0.3747 0.307 0.6205 0.5849 0.5671 0.562 0.3375 53 65
RS_GCF_001028705.1 0.6261 0.6306 0.8107 0.6246 0.5636 0.5417 0.5349 0.5834 32 50
RS_GCF_002263515.1 0.6878 0.6909 0.8714 0.6565 NA 0.5989 0.6071 0.6732 37 45
RS_GCF_000833025.1 0.3385 0.3476 0.1761 0.5633 0.5486 0.4947 0.4819 0.2722 32.5 42
RS_GCF_003544875.1 0.4417 0.4518 0.3952 0.5866 0.5157 0.5385 0.5101 0.3829 33.5 37
RS_GCF_001507665.1 0.706 0.7093 0.9446 0.6113 NA 0.554 0.5631 0.6793 25 37
RS_GCF_001889045.1 0.3073 0.3106 0.1405 0.5562 0.5143 0.5024 0.4801 0.2564 25 25
RS_GCF_000011905.1 0.4885 0.4964 0.5944 0.6039 0.5825 0.5218 0.5192 0.404 27.5 35
RS_GCF_002117405.1 0.6318 0.6383 0.8372 0.6157 0.5859 0.566 0.5545 0.5949 27.5 37
RS_GCF_000024025.1 0.6977 0.7022 0.9063 0.6678 0.6765 0.5937 0.578 0.6584 25 37
RS_GCF_002355535.1 0.5276 0.5303 0.4812 0.6062 0.6364 0.5602 0.5378 0.4806 22.5 37
RS_GCF_000812665.2 0.5316 0.5388 0.6291 0.5988 0.5636 0.5426 0.517 0.4816 21 27
RS_GCF_000092125.1 0.6272 0.6334 0.8019 0.622 0.6727 0.5893 0.5765 0.5678 55 65
RS_GCF_000145215.1 0.3524 0.3565 0.2352 0.6044 0.5946 0.5868 0.5862 0.2997 78 85
RS_GCF_004851605.1 0.579 0.5846 0.709 0.6061 0.5586 0.5578 0.5403 0.5398 30 40
RS_GCF_000010285.1 0.7116 0.7119 0.9259 0.6298 0.6182 0.5733 0.549 0.7163 28 40
RS_GCF_000186265.1 0.3377 0.343 0.2412 0.5652 0.5514 0.5146 0.5081 0.2893 22.5 28
RS_GCF_001610955.1 0.5228 0.5313 0.7439 0.5885 0.6125 0.5936 0.5775 0.4611 60 70
RS_GCF_003312875.1 0.707 0.711 0.9285 0.6583 0.6577 0.5868 0.558 0.6621 32.5 45
RS_GCF_001310225.1 0.318 0.3256 0.2167 0.5611 0.5392 0.502 0.4909 0.2444 28 55
RS_GCF_000025605.1 0.4693 0.4705 0.4742 0.6676 0.6168 0.6293 0.5953 0.4119 85 89
RS_GCF_000341395.1 0.4538 0.4608 0.4667 0.5995 0.5636 0.5279 0.494 0.3955 30 35
