# Supplementary material for: A positive correlation between GC content and growth temperature in prokaryotes
Source: BMC Genomics. 2022 Feb 9;23:110. doi: 10.1186/s12864-022-08353-7 (PMC8827189; doi:10.1186/s12864-022-08353-7)
Supplement: Supplementary file 2 — Additional file 2: Supplementary Data S1. The datasets for the 1000 rounds of resampling. [file 12864_2022_8353_MOESM2_ESM.zip › DATA_S1/sample_129.txt]

bac_acc genome_gc_content mrna_gc_content ffold_gc_content trna_gc_content rrna5s_gc_content rrna16s_gc_content rrna23s_gc_content noncod_gc_content temp_toa temp_tmax
RS_GCF_000014745.1 0.6273 0.631 0.8166 0.6166 0.5981 0.5458 0.5455 0.5928 22.5 35
RS_GCF_004000605.1 0.6341 0.6382 0.8192 0.6178 0.6111 0.5605 0.552 0.5942 33.5 37
RS_GCF_001654455.1 0.4448 0.4547 0.5457 0.5627 0.5185 0.5211 0.4982 0.384 27.5 42
RS_GCF_002886045.1 0.3393 0.3473 0.2663 0.5622 0.5196 0.5168 0.5036 0.2801 27.5 35
RS_GCF_001302565.1 0.5999 0.6095 0.755 0.5987 0.6442 0.5696 0.5409 0.5328 26.5 37
RS_GCF_000319575.2 0.6265 0.6287 0.7866 0.6233 0.6036 0.5707 0.5436 0.5742 37 40
RS_GCF_000176915.2 0.6256 0.6335 0.8781 0.5831 0.5872 0.5523 0.5116 0.5596 27.5 35
RS_GCF_002101395.1 0.5351 0.5471 0.6932 0.5884 0.6532 0.5571 0.5435 0.4549 37 48
RS_GCF_003687485.1 0.4015 0.4091 0.4217 0.5724 0.6574 0.5659 0.5449 0.3265 30 37
RS_GCF_002085925.1 0.6376 0.6432 0.8698 0.6205 0.5963 0.5491 0.5393 0.5895 37 41
RS_GCF_000196615.1 0.5504 0.5621 0.7423 0.5877 0.6216 0.5497 0.5333 0.4641 29 37
RS_GCF_001590605.1 0.3878 0.3951 0.3561 0.554 0.5647 0.5063 0.4952 0.3258 15 25
RS_GCF_001027025.1 0.4252 0.4274 0.4276 0.6205 0.6509 0.6039 0.5859 0.3862 70 78
RS_GCF_002795825.1 0.5366 0.5412 0.6235 0.6094 0.5455 0.5385 0.5222 0.4769 27.5 35
RS_GCF_002290085.1 0.2698 0.2732 0.0727 0.5602 0.4419 0.4934 0.4774 0.2527 34.5 37
RS_GCF_000981765.1 0.4378 0.4444 0.413 0.5908 0.5495 0.5244 0.5145 0.3681 30 40
RS_GCF_000974425.1 0.4947 0.5061 0.6302 0.5668 NA 0.5454 0.5434 0.4196 27.5 30
RS_GCF_000193435.2 0.3613 0.3655 0.2602 0.6044 0.5946 0.5859 0.583 0.3171 68 78
RS_GCF_001857965.1 0.3438 0.3517 0.2719 0.5632 0.5769 0.5093 0.4902 0.2677 30 40
RS_GCF_001953175.1 0.5396 0.5501 0.7014 0.6098 0.6071 0.5372 0.5404 0.4675 32 37
RS_GCF_001641285.1 0.6798 0.6827 0.9015 0.6311 0.6204 0.5594 0.5441 0.6527 30 42
RS_GCF_000400955.1 0.292 0.3013 0.2303 0.5595 0.507 0.4993 0.4924 0.2698 32 41
RS_GCF_001466725.1 0.5062 0.5134 0.6417 0.5918 0.55 0.5396 0.5194 0.4464 27.5 40
RS_GCF_002209445.1 0.3824 0.3905 0.3552 0.5523 0.4904 0.5106 0.4895 0.2966 35 40
RS_GCF_000963865.1 0.4497 0.4573 0.5779 0.5722 NA 0.5732 0.5744 0.3669 41 55
RS_GCF_000317835.1 0.6369 0.644 0.8168 0.5984 0.6131 0.567 0.5491 0.5925 30 37
RS_GCF_003122365.1 0.7245 0.7226 0.914 0.6606 0.6036 0.5974 0.5705 0.7361 28 40
RS_GCF_001421015.2 0.4722 0.4892 0.5545 0.5851 0.6196 0.5451 0.5384 0.3846 32.5 40
RS_GCF_001302585.1 0.6844 0.6888 0.8814 0.6486 0.5877 0.5919 0.5614 0.6433 28 37
RS_GCF_000015505.1 0.6168 0.6288 0.8486 0.5936 0.5234 0.5387 0.5143 0.5247 20 25
RS_GCF_000196315.1 0.339 0.3425 0.1734 0.5677 0.6437 0.5404 0.5296 0.2885 25 28
RS_GCF_003100395.1 0.6729 0.6771 0.8958 0.6115 0.5472 0.5601 0.519 0.6286 28 37
RS_GCF_000737325.1 0.7204 0.7216 0.9344 0.6766 0.6422 0.5747 0.5702 0.7056 30 44
RS_GCF_003149515.1 0.6251 0.6403 0.8803 0.5747 NA 0.5722 0.5619 0.5411 15 25
RS_GCF_003544855.1 0.2719 0.2736 0.0592 0.5544 NA 0.4815 0.4696 0.2059 33.5 40
RS_GCF_000252445.1 0.6915 0.6972 0.9145 0.5975 NA 0.5639 0.5637 0.6484 30 35
RS_GCF_001648175.1 0.6431 0.6511 0.8456 0.6027 0.6036 0.5626 0.5493 0.5901 34.5 45
RS_GCF_000284115.1 0.7322 0.7314 0.9522 0.6448 NA 0.5566 0.5491 0.7404 27.5 30
RS_GCF_000012865.1 0.4205 0.4248 0.4975 0.6207 0.617 0.5872 0.5857 0.3546 71 78
RS_GCF_000190595.1 0.3211 0.3267 0.1473 0.5648 0.6058 0.497 0.5014 0.2495 26 40
RS_GCF_001887245.1 0.5915 0.5985 0.6915 0.6138 0.6667 0.5624 0.5372 0.5325 30 37
RS_GCF_001701025.1 0.7001 0.7039 0.9136 0.6593 0.6036 0.5881 0.5637 0.6627 26.5 37
RS_GCF_000013905.1 0.4224 0.4397 0.4151 0.5736 0.5183 0.5274 0.5038 0.3291 22 30
RS_GCF_000832985.1 0.3783 0.388 0.3134 0.5837 0.5273 0.5361 0.5253 0.3189 30 45
RS_GCF_001888185.1 0.5858 0.5914 0.7289 0.6046 0.5818 0.5465 0.5296 0.5449 24 30
RS_GCF_002240355.1 0.676 0.6792 0.8564 0.6517 0.6635 0.583 0.5646 0.6449 32.5 45
RS_GCF_000400935.1 0.288 0.2977 0.2126 0.5547 0.507 0.4993 0.4921 0.2656 30 32
RS_GCF_006385595.1 0.6614 0.6652 0.8841 0.6077 0.6019 0.5587 0.5375 0.6156 29 35
RS_GCF_002998435.1 0.4746 0.4873 0.597 0.553 0.619 0.541 0.5277 0.3762 33.5 37
RS_GCF_001267155.1 0.2492 0.2563 0.0862 0.5545 0.4588 0.4984 0.485 0.2291 32 41
RS_GCF_000284335.1 0.3537 0.3555 0.2255 0.6067 0.6161 0.5502 0.5512 0.3142 65 70
RS_GCF_004851605.1 0.579 0.5846 0.709 0.6061 0.5586 0.5578 0.5403 0.5398 30 40
RS_GCF_000510285.1 0.6246 0.633 0.8292 0.6002 0.5325 0.5392 0.5213 0.5651 30 36
RS_GCF_000284015.1 0.7295 0.7306 0.9308 0.667 0.6727 0.5926 0.5854 0.7208 32 37
RS_GCF_001295365.1 0.4389 0.4474 0.5632 0.5905 0.5753 0.5849 0.5658 0.3795 60 68
RS_GCF_002900365.1 0.504 0.5149 0.6175 0.5878 0.6265 0.5462 0.5317 0.424 37 37
RS_GCF_002158905.1 0.6072 0.6124 0.8116 0.6001 0.5636 0.5415 0.5235 0.5541 25 37
RS_GCF_000023265.1 0.6829 0.6836 0.8183 0.6487 0.6818 0.6072 0.6003 0.6764 48 57
RS_GCF_001628715.1 0.5236 0.5313 0.5646 0.6034 0.6306 0.5539 0.5467 0.4612 30 37
RS_GCF_000242595.2 0.5777 0.5812 0.7157 0.5996 0.6196 0.5631 0.5199 0.5208 33.5 47
RS_GCF_003584645.1 0.5875 0.5951 0.7848 0.6115 0.6204 0.5573 0.5435 0.5433 36 47
RS_GCF_000092905.1 0.5911 0.5951 0.7789 0.6113 0.6404 0.6254 0.6232 0.5604 55 65
RS_GCF_001632775.1 0.7035 0.7051 0.9311 0.6415 0.6055 0.5677 0.5583 0.6917 30 40
RS_GCF_000017265.1 0.711 0.7137 0.9508 0.6426 0.6182 0.5643 0.5521 0.6797 37 47
GB_GCA_000738435.1 0.5364 0.5427 0.6622 0.6036 0.5545 0.5407 0.5215 0.4787 25 30
RS_GCF_000184345.1 0.6092 0.6148 0.8083 0.5967 0.63 0.6092 0.5917 0.5198 67 73
RS_GCF_000940805.1 0.4863 0.4959 0.5845 0.59 0.5545 0.5471 0.5233 0.4238 30 40
RS_GCF_001886815.1 0.451 0.4609 0.6507 0.6162 0.5513 0.5693 0.523 0.3823 60 70
RS_GCF_000238395.3 0.3916 0.3992 0.3117 0.5662 0.4935 0.5322 0.4994 0.3269 12.5 25
RS_GCF_000195335.1 0.6808 0.6851 0.895 0.6556 0.6571 0.6396 0.6214 0.6154 67.5 72.5
RS_GCF_005887635.1 0.7015 0.6997 0.9367 0.6403 0.6273 0.565 0.5545 0.7137 37 45
RS_GCF_000021745.1 0.6308 0.6379 0.853 0.6175 0.6019 0.5546 0.5457 0.5873 20 30
RS_GCF_000013705.1 0.5572 0.5657 0.7122 0.6008 0.5596 0.5322 0.5241 0.473 42 52
RS_GCF_000024425.1 0.6338 0.6412 0.8455 0.6175 0.6055 0.575 0.5683 0.5512 62.5 70
RS_GCF_000212395.1 0.3387 0.3431 0.2135 0.6004 0.5312 0.5455 0.52 0.2576 52.5 65
RS_GCF_001721645.1 0.4131 0.4206 0.4356 0.5592 0.566 0.5076 0.493 0.3295 26 30
RS_GCF_000178115.2 0.5556 0.5668 0.7806 0.5895 0.5495 0.5663 0.5403 0.4819 35 44
RS_GCF_000185805.1 0.5213 0.5227 0.5934 0.667 0.6667 0.6334 0.6239 0.452 75 80
RS_GCF_000023465.1 0.3622 0.3711 0.3391 0.5653 0.5429 0.5127 0.4957 0.2982 27.5 38
RS_GCF_000828635.1 0.6327 0.6378 0.8686 0.6092 0.5872 0.557 0.5383 0.5689 25 32
RS_GCF_000018785.1 0.3193 0.322 0.1738 0.5651 0.5352 0.49 0.4841 0.2668 37 41
RS_GCF_002076895.1 0.385 0.3954 0.3387 0.5761 0.5242 0.5258 0.4983 0.3212 11.5 25
RS_GCF_000020945.1 0.4477 0.4492 0.3964 0.638 0.6205 0.5789 0.5587 0.407 63 75
RS_GCF_000763575.1 0.3501 0.3525 0.2628 0.588 0.601 0.575 0.5555 0.313 66 72
RS_GCF_004777465.1 0.7102 0.7127 0.9083 0.6359 0.6273 0.5787 0.5568 0.6934 28 38
RS_GCF_004358345.1 0.3963 0.4031 0.3384 0.57 0.5221 0.5332 0.5081 0.3637 15 26
RS_GCF_000009625.1 0.6251 0.6329 0.843 0.6098 0.6182 0.5621 0.534 0.5769 28 34
RS_GCF_002355435.1 0.4316 0.4432 0.539 0.5469 0.5514 0.5115 0.4981 0.3577 25 37
RS_GCF_002005165.1 0.5044 0.5118 0.6523 0.5999 0.6607 0.5877 0.58 0.4443 50 65
RS_GCF_002157225.2 0.4093 0.4224 0.3837 0.5694 0.5495 0.536 0.5176 0.3397 30.5 40
RS_GCF_001411805.1 0.6855 0.6909 0.9366 0.6533 0.5556 0.5455 0.5252 0.6569 33.5 38
RS_GCF_000023065.1 0.4903 0.4982 0.5801 0.5833 0.554 0.5514 0.5184 0.4122 22 25
RS_GCF_003111685.1 0.6652 0.6704 0.8948 0.6161 0.6 0.5552 0.5401 0.6237 37 40
RS_GCF_000022265.1 0.5347 0.5432 0.6789 0.6016 0.6273 0.5473 0.5223 0.4565 30 35
RS_GCF_001610955.1 0.5228 0.5313 0.7439 0.5885 0.6125 0.5936 0.5775 0.4611 60 70
RS_GCF_002277955.1 0.5734 0.5789 0.6966 0.6207 0.5859 0.5943 0.5747 0.5495 57.5 67
RS_GCF_001535545.1 0.6853 0.687 0.8993 0.6656 0.6667 0.6414 0.6354 0.6586 70 80
RS_GCF_000018325.1 0.3626 0.3702 0.3103 0.5871 0.5687 0.5383 0.509 0.2969 37 44
RS_GCF_003054495.1 0.4909 0.4951 0.5964 0.6111 0.6468 0.5747 0.5561 0.4271 58 68
RS_GCF_000973105.1 0.4278 0.4367 0.5223 0.5629 0.6311 0.5385 0.5348 0.3496 35 45
RS_GCF_000023025.1 0.5089 0.5169 0.6105 0.6004 0.5225 0.5354 0.5243 0.4557 32.5 35
RS_GCF_001445575.1 0.6064 0.6128 0.7321 0.6099 0.6182 0.56 0.5329 0.5657 22.5 25
RS_GCF_002117105.1 0.477 0.4835 0.5729 0.5945 0.5455 0.5343 0.5172 0.4228 17.5 30
RS_GCF_900070325.1 0.3525 0.3608 0.2938 0.5739 NA 0.5317 0.5142 0.2787 55 65
RS_GCF_000093025.1 0.4264 0.4354 0.3955 0.5904 0.5488 0.5183 0.5045 0.3372 19.5 30
RS_GCF_001443605.1 0.3903 0.3971 0.3891 0.5812 0.5962 0.5128 0.4889 0.3357 35 45
RS_GCF_000355675.1 0.4663 0.4701 0.4765 0.5877 0.5318 0.5342 0.5173 0.4238 22.5 30
RS_GCF_002504165.1 0.6477 0.6491 0.8679 0.6192 0.5596 0.5404 0.5432 0.6365 28 37
RS_GCF_000014785.1 0.6753 0.6786 0.8986 0.643 0.5893 0.5749 0.566 0.643 30 40
RS_GCF_001698205.1 0.6575 0.6604 0.8522 0.6164 0.6 0.5498 0.5401 0.6159 33.5 37
RS_GCF_000024985.1 0.6811 0.6834 0.8747 0.6463 NA 0.6406 0.6546 0.6654 55 65
RS_GCF_000305785.2 0.5583 0.564 0.7458 0.5909 0.5364 0.5468 0.5179 0.5013 32.5 40
RS_GCF_000231405.2 0.4189 0.4251 0.4083 0.5925 0.5804 0.5378 0.5209 0.3629 30 37
RS_GCF_001028625.1 0.6465 0.6491 0.8525 0.623 0.6091 0.5403 0.5386 0.6155 30 42
RS_GCF_000816085.1 0.3558 0.3606 0.2954 0.5782 0.5273 0.5166 0.5019 0.3064 32.5 45
RS_GCF_001444405.1 0.4058 0.4126 0.3358 0.5731 0.4823 0.5296 0.5047 0.3408 31 37
RS_GCF_002355535.1 0.5276 0.5303 0.4812 0.6062 0.6364 0.5602 0.5378 0.4806 22.5 37
RS_GCF_001687605.2 0.4998 0.5107 0.6808 0.5932 0.5666 0.5641 0.5362 0.4163 30 37
RS_GCF_004295585.1 0.4483 0.4529 0.4399 0.586 0.6078 0.5542 0.5414 0.4106 25 30
RS_GCF_001889045.1 0.3073 0.3106 0.1405 0.5562 0.5143 0.5024 0.4801 0.2564 25 25
RS_GCF_002117405.1 0.6318 0.6383 0.8372 0.6157 0.5859 0.566 0.5545 0.5949 27.5 37
RS_GCF_000178955.2 0.5791 0.5886 0.7096 0.6088 0.5888 0.5428 0.5229 0.5195 25.5 28
RS_GCF_000022325.1 0.3519 0.356 0.2365 0.6038 0.5946 0.5857 0.5872 0.3068 79 90
RS_GCF_000960975.1 0.6214 0.6289 0.8381 0.6077 0.5909 0.5508 0.5286 0.5583 29 40
RS_GCF_000565215.1 0.3016 0.3086 0.1994 0.5541 0.5312 0.4997 0.496 0.2781 30 32
RS_GCF_003410315.1 0.3125 0.3179 0.1465 0.5574 0.5149 0.4927 0.4833 0.2433 37 40
RS_GCF_002278075.1 0.6294 0.6361 0.8518 0.6005 NA 0.5558 0.5293 0.5907 27.5 37
RS_GCF_000018685.1 0.3535 0.3623 0.247 0.556 0.564 0.5216 0.4957 0.3007 37 42
RS_GCF_002863865.1 0.5125 0.5186 0.6192 0.5969 0.5321 0.5433 0.528 0.4473 25 40
RS_GCF_001704115.1 0.4164 0.4261 0.4145 0.5788 0.5225 0.529 0.5074 0.3534 32.5 45
RS_GCF_900095135.1 0.4363 0.4487 0.5195 0.5564 0.5442 0.5383 0.5194 0.3269 37.5 45
RS_GCF_000734015.1 0.3698 0.373 0.2824 0.6446 0.6389 0.6115 0.6063 0.3024 70 82
RS_GCF_000260985.4 0.4475 0.4528 0.4861 0.5989 0.5545 0.5276 0.5117 0.3915 30 37
RS_GCF_001885235.1 0.3214 0.3285 0.1544 0.5812 0.4875 0.5193 0.4821 0.2416 37 42
RS_GCF_001983995.1 0.5766 0.5823 0.73 0.5972 0.5495 0.5477 0.5247 0.521 22.5 30
RS_GCF_000242455.2 0.6223 0.6334 0.8051 0.6224 NA 0.5974 0.6029 0.5705 23 33
RS_GCF_000355765.4 0.5364 0.5473 0.6813 0.5951 0.5833 0.5437 0.5293 0.4754 25 30
RS_GCF_000015025.1 0.6691 0.6677 0.8213 0.6554 0.6818 0.6079 0.5991 0.6797 55 65
RS_GCF_000145275.1 0.3121 0.3203 0.1459 0.5659 0.5032 0.5233 0.5028 0.256 37 40
RS_GCF_003431825.1 0.6417 0.6467 0.8484 0.6134 0.6091 0.538 0.5329 0.5925 30 37
RS_GCF_001444425.1 0.54 0.5441 0.6435 0.6002 0.5545 0.547 0.5282 0.4817 30 43
RS_GCF_001661075.1 0.5958 0.6048 0.8069 0.6019 0.5364 0.5403 0.5181 0.5354 22.5 35
RS_GCF_000235585.1 0.4677 0.479 0.5438 0.5831 0.6283 0.5482 0.5393 0.3941 30 40
RS_GCF_002208135.1 0.4345 0.4412 0.4096 0.5753 0.4663 0.5302 0.51 0.3767 30 37
RS_GCF_004564355.1 0.7062 0.7077 0.9085 0.6327 0.6455 0.5602 0.5466 0.6884 30 40
RS_GCF_000024905.1 0.6379 0.6439 0.8616 0.6322 0.6789 0.5896 0.5817 0.5507 52.5 58
RS_GCF_003403095.1 0.5489 0.5566 0.6848 0.5966 0.6019 0.5483 0.5383 0.4899 28 41
RS_GCF_000011905.1 0.4885 0.4964 0.5944 0.6039 0.5825 0.5218 0.5192 0.404 27.5 35
RS_GCF_003015185.1 0.6045 0.6076 0.7728 0.6055 0.5963 0.5561 0.5394 0.5846 30 35
RS_GCF_002005305.1 0.443 0.4547 0.46 0.5713 0.5213 0.5347 0.5062 0.376 12.5 20
RS_GCF_002234535.1 0.7115 0.7105 0.8968 0.6512 0.6727 0.5968 0.5712 0.716 30 37
RS_GCF_000019165.1 0.5698 0.5806 0.7647 0.594 0.6306 0.5865 0.5695 0.4942 52 56
RS_GCF_000019905.1 0.477 0.4851 0.592 0.5844 0.5606 0.5542 0.5449 0.3942 36 40
RS_GCF_002269345.1 0.6349 0.6385 0.82 0.6179 0.5818 0.5397 0.5406 0.5925 30 37
RS_GCF_001660485.1 0.7039 0.7061 0.9161 0.6366 0.6577 0.5663 0.5574 0.6839 28 30
