# Supplementary material for: A positive correlation between GC content and growth temperature in prokaryotes
Source: BMC Genomics. 2022 Feb 9;23:110. doi: 10.1186/s12864-022-08353-7 (PMC8827189; doi:10.1186/s12864-022-08353-7)
Supplement: Supplementary file 2 — Additional file 2: Supplementary Data S1. The datasets for the 1000 rounds of resampling. [file 12864_2022_8353_MOESM2_ESM.zip › DATA_S1/sample_132.txt]

bac_acc genome_gc_content mrna_gc_content ffold_gc_content trna_gc_content rrna5s_gc_content rrna16s_gc_content rrna23s_gc_content noncod_gc_content temp_toa temp_tmax
RS_GCF_001634285.1 0.4362 0.4403 0.5149 0.5924 0.5982 0.5614 0.5513 0.3923 61 65
RS_GCF_900217235.1 0.5279 0.5363 0.6492 0.5835 0.6019 0.5403 0.5038 0.4637 25 65
RS_GCF_900660745.1 0.2806 0.282 0.1031 0.5608 0.5 0.4911 0.4848 0.2431 37 37
RS_GCF_002863865.1 0.5125 0.5186 0.6192 0.5969 0.5321 0.5433 0.528 0.4473 25 40
RS_GCF_000258405.1 0.3393 0.3431 0.2156 0.5982 0.5893 0.5365 0.5062 0.2874 45 55
RS_GCF_003945325.1 0.6696 0.6724 0.8406 0.6257 0.6364 0.5749 0.5452 0.6345 25 30
RS_GCF_000833025.1 0.3385 0.3476 0.1761 0.5633 0.5486 0.4947 0.4819 0.2722 32.5 42
RS_GCF_001483385.1 0.3148 0.3197 0.2186 0.5526 0.5294 0.4969 0.4779 0.2501 23.5 30
RS_GCF_002028405.1 0.6504 0.6555 0.8734 0.6022 0.566 0.5508 0.5235 0.6015 32.5 37
RS_GCF_001545095.1 0.3743 0.3796 0.3119 0.5634 0.5075 0.5123 0.5059 0.3216 37 40
RS_GCF_002043005.1 0.6241 0.6317 0.8582 0.6021 0.5636 0.5512 0.5228 0.5602 28 37
RS_GCF_001553625.1 0.5893 0.5985 0.8031 0.5985 0.5766 0.5614 0.5298 0.5124 37 39
RS_GCF_002998435.1 0.4746 0.4873 0.597 0.553 0.619 0.541 0.5277 0.3762 33.5 37
RS_GCF_000807675.2 0.4719 0.4845 0.6116 0.5795 0.5041 0.533 0.5216 0.363 37 45
RS_GCF_001077815.2 0.5833 0.5866 0.708 0.6094 0.6 0.5384 0.5323 0.5488 28 37
RS_GCF_000214095.2 0.5659 0.5745 0.7199 0.6131 0.6126 0.5647 0.5421 0.5004 29.5 37
RS_GCF_001564455.1 0.5397 0.5474 0.7188 0.5635 0.512 0.5603 0.5572 0.4865 37 40
RS_GCF_000020005.1 0.3631 0.3674 0.2777 0.6183 0.5727 0.5825 0.5564 0.3192 53 56
RS_GCF_000016505.1 0.3204 0.3278 0.235 0.5678 NA 0.5421 0.5138 0.2654 35 37
RS_GCF_004102025.1 0.6682 0.6725 0.83 0.632 0.6364 0.5963 0.5912 0.6431 37 42
RS_GCF_000016545.1 0.3525 0.3562 0.2311 0.6012 0.5946 0.585 0.5891 0.3071 70 80
RS_GCF_005887635.1 0.7015 0.6997 0.9367 0.6403 0.6273 0.565 0.5545 0.7137 37 45
RS_GCF_000018945.1 0.4694 0.4709 0.5228 0.647 0.6476 0.6382 0.6087 0.4159 80 90
RS_GCF_000018025.1 0.4608 0.473 0.5072 0.5726 0.5422 0.5381 0.5082 0.3911 10 25
RS_GCF_002310495.1 0.6225 0.627 0.8513 0.5905 0.6091 0.5514 0.5021 0.5835 27.5 37
RS_GCF_000967915.1 0.3577 0.3613 0.3414 0.5612 0.4938 0.496 0.4907 0.296 30 37
RS_GCF_003054555.1 0.6975 0.7016 0.8925 0.6411 0.6126 0.5814 0.5683 0.6708 23 30
RS_GCF_000340435.2 0.6395 0.6439 0.7891 0.6297 0.6316 0.5775 0.5598 0.607 31 35
RS_GCF_000024085.1 0.4369 0.4432 0.4247 0.5906 0.5405 0.5228 0.5161 0.3775 33.5 43
RS_GCF_000013905.1 0.4224 0.4397 0.4151 0.5736 0.5183 0.5274 0.5038 0.3291 22 30
RS_GCF_002221525.1 0.403 0.4106 0.3481 0.5735 0.4842 0.529 0.5042 0.3303 30 35
RS_GCF_001750165.1 0.4166 0.4253 0.3791 0.5764 0.4734 0.5306 0.5083 0.3491 25 30
RS_GCF_000819565.1 0.6574 0.6615 0.8917 0.6165 0.6 0.5568 0.5461 0.6215 28 41
RS_GCF_001641285.1 0.6798 0.6827 0.9015 0.6311 0.6204 0.5594 0.5441 0.6527 30 42
RS_GCF_001654455.1 0.4448 0.4547 0.5457 0.5627 0.5185 0.5211 0.4982 0.384 27.5 42
RS_GCF_000023465.1 0.3622 0.3711 0.3391 0.5653 0.5429 0.5127 0.4957 0.2982 27.5 38
RS_GCF_900233005.1 0.4367 0.4438 0.4168 0.5846 0.5681 0.5418 0.5102 0.389 18 22
RS_GCF_000734015.1 0.3698 0.373 0.2824 0.6446 0.6389 0.6115 0.6063 0.3024 70 82
RS_GCF_004293625.1 0.4156 0.4228 0.3975 0.5824 0.5091 0.5146 0.5073 0.3528 28 45
RS_GCF_002804025.1 0.2687 0.2717 0.0753 0.5593 0.4709 0.4941 0.4764 0.252 37 37
RS_GCF_001697225.1 0.6779 0.681 0.906 0.6293 0.5545 0.5584 0.5443 0.6455 29 36
RS_GCF_000264455.2 0.6808 0.6847 0.9059 0.6363 0.6182 0.5674 0.568 0.6467 30 40
RS_GCF_000152825.2 0.6066 0.6095 0.7883 0.609 0.6111 0.5498 0.5484 0.576 30 37
RS_GCF_001660485.1 0.7039 0.7061 0.9161 0.6366 0.6577 0.5663 0.5574 0.6839 28 30
RS_GCF_000455605.1 0.3138 0.3181 0.2043 0.5635 0.5619 0.5073 0.4922 0.2483 37 42
RS_GCF_002158905.1 0.6072 0.6124 0.8116 0.6001 0.5636 0.5415 0.5235 0.5541 25 37
RS_GCF_001697185.1 0.3164 0.3208 0.1555 0.5585 0.48 0.4934 0.4843 0.2501 25 37
RS_GCF_000347635.1 0.4037 0.4131 0.3795 0.5797 0.5364 0.5209 0.5054 0.3548 12 15
RS_GCF_002224365.1 0.3727 0.3763 0.2772 0.5822 0.5124 0.544 0.5289 0.3431 30 40
RS_GCF_001598035.1 0.3925 0.3994 0.3096 0.5591 0.5091 0.5209 0.5048 0.3454 37 45
RS_GCF_900070325.1 0.3525 0.3608 0.2938 0.5739 NA 0.5317 0.5142 0.2787 55 65
RS_GCF_004322855.1 0.7167 0.7172 0.9017 0.6714 0.6606 0.6038 0.5949 0.7115 32.5 50
RS_GCF_002290085.1 0.2698 0.2732 0.0727 0.5602 0.4419 0.4934 0.4774 0.2527 34.5 37
RS_GCF_002211785.1 0.3118 0.3183 0.1413 0.579 0.4707 0.5095 0.4759 0.2583 20 25
RS_GCF_000284115.1 0.7322 0.7314 0.9522 0.6448 NA 0.5566 0.5491 0.7404 27.5 30
RS_GCF_003076455.1 0.3518 0.3605 0.2674 0.5542 0.5769 0.5042 0.4848 0.2928 16 30
RS_GCF_000178975.2 0.5998 0.6093 0.7662 0.5998 0.5794 0.5428 0.5214 0.5358 22.5 28
RS_GCF_000147695.2 0.3434 0.3451 0.2367 0.5896 0.6161 0.5842 0.5688 0.3145 66.5 78
RS_GCF_900636385.1 0.3283 0.3342 0.1944 0.5719 0.5377 0.5132 0.4981 0.2705 35 45
RS_GCF_001042715.1 0.3528 0.3599 0.2562 0.5869 0.5636 0.533 0.5027 0.3012 30 45
RS_GCF_000183725.1 0.4456 0.4521 0.5428 0.5631 0.5586 0.5092 0.502 0.342 25 35
RS_GCF_003355475.1 0.7275 0.7273 0.9493 0.6457 0.6364 0.5685 0.5648 0.7341 30 45
RS_GCF_000015045.1 0.5848 0.5945 0.7835 0.6 0.6364 0.5524 0.5295 0.5143 33 45
RS_GCF_003122365.1 0.7245 0.7226 0.914 0.6606 0.6036 0.5974 0.5705 0.7361 28 40
RS_GCF_000963865.1 0.4497 0.4573 0.5779 0.5722 NA 0.5732 0.5744 0.3669 41 55
RS_GCF_000565215.1 0.3016 0.3086 0.1994 0.5541 0.5312 0.4997 0.496 0.2781 30 32
RS_GCF_000143685.1 0.3111 0.3176 0.1583 0.5606 0.5387 0.5248 0.5031 0.2582 37 40
RS_GCF_001281045.1 0.2501 0.2568 0.0753 0.5536 0.4815 0.4977 0.4962 0.2316 32 37
RS_GCF_003991875.1 0.7086 0.7102 0.918 0.637 0.6545 0.5595 0.5446 0.6917 30 37
RS_GCF_000020485.1 0.3788 0.3884 0.4003 0.5946 0.6036 0.5777 0.561 0.2909 60 68
RS_GCF_000504085.1 0.3872 0.3874 0.3263 0.6304 0.598 0.6014 0.5786 0.3618 66 72
RS_GCF_001653755.1 0.3817 0.3877 0.2484 0.56 0.5962 0.4932 0.494 0.3142 30 35
RS_GCF_001281485.1 0.615 0.6184 0.778 0.6032 0.6091 0.5428 0.5343 0.5694 35 40
RS_GCF_001187785.1 0.6526 0.6573 0.8659 0.62 0.6091 0.5395 0.538 0.6026 37 45
RS_GCF_000993785.2 0.7202 0.7231 0.9329 0.6685 0.6216 0.5877 0.5622 0.6989 28 37
RS_GCF_006740705.1 0.4587 0.4651 0.5615 0.6007 0.6071 0.5823 0.5509 0.4138 35 40
RS_GCF_000023025.1 0.5089 0.5169 0.6105 0.6004 0.5225 0.5354 0.5243 0.4557 32.5 35
RS_GCF_000941055.1 0.3353 0.3432 0.2815 0.5679 0.5327 0.4996 0.4918 0.2472 30 37
RS_GCF_006494775.1 0.7225 0.7248 0.9397 0.6537 0.6636 0.5781 0.557 0.6941 33.5 42
RS_GCF_002116905.1 0.6972 0.701 0.9471 0.6181 0.566 0.5527 0.5218 0.6491 22.5 35
RS_GCF_900198195.1 0.3031 0.308 0.1246 0.5387 0.5288 0.4962 0.4868 0.2437 27.5 35
RS_GCF_001953175.1 0.5396 0.5501 0.7014 0.6098 0.6071 0.5372 0.5404 0.4675 32 37
RS_GCF_002237615.1 0.6332 0.6374 0.8299 0.6122 0.5955 0.5404 0.5399 0.5889 33.5 42
RS_GCF_004101865.1 0.4218 0.4276 0.4215 0.5934 0.6009 0.5565 0.5376 0.3797 35 43
RS_GCF_000013405.1 0.5146 0.5281 0.6821 0.6025 0.5946 0.5311 0.5168 0.4332 35 42
RS_GCF_003966975.1 0.5061 0.519 0.6842 0.6112 0.6111 0.5428 0.5286 0.3844 27.5 37
RS_GCF_000284315.1 0.5005 0.5066 0.5626 0.616 0.6273 0.5587 0.5535 0.4496 33.5 45
RS_GCF_001831475.1 0.3598 0.3673 0.3408 0.5603 0.5714 0.505 0.4874 0.297 25 30
RS_GCF_001187595.1 0.4167 0.4194 0.4526 0.5942 0.6266 0.5684 0.5502 0.3624 57.5 70
RS_GCF_004300825.1 0.7261 0.7247 0.9171 0.6627 0.6667 0.587 0.5747 0.7414 30 40
RS_GCF_000812665.2 0.5316 0.5388 0.6291 0.5988 0.5636 0.5426 0.517 0.4816 21 27
RS_GCF_001636295.1 0.7381 0.7399 0.9527 0.6619 0.6909 0.5866 0.5746 0.725 30 40
RS_GCF_001028625.1 0.6465 0.6491 0.8525 0.623 0.6091 0.5403 0.5386 0.6155 30 42
RS_GCF_000510285.1 0.6246 0.633 0.8292 0.6002 0.5325 0.5392 0.5213 0.5651 30 36
RS_GCF_000021745.1 0.6308 0.6379 0.853 0.6175 0.6019 0.5546 0.5457 0.5873 20 30
RS_GCF_000816145.1 0.4947 0.4966 0.5918 0.6364 0.6389 0.6214 0.5858 0.4543 70 90
RS_GCF_000017265.1 0.711 0.7137 0.9508 0.6426 0.6182 0.5643 0.5521 0.6797 37 47
RS_GCF_001886615.1 0.6788 0.6845 0.9215 0.607 0.6036 0.5603 0.55 0.6319 30 45
RS_GCF_001663155.1 0.5688 0.5719 0.648 0.6019 0.5909 0.5401 0.5336 0.5304 35 40
RS_GCF_000196275.1 0.6647 0.669 0.857 0.5974 NA 0.5936 0.5788 0.6274 47 52.5
RS_GCF_000746525.1 0.6063 0.6139 0.7988 0.6016 0.5373 0.5372 0.5224 0.5449 21.5 37
RS_GCF_000024125.1 0.5529 0.5612 0.7881 0.5702 0.6214 0.5452 0.5306 0.4649 30 44
RS_GCF_000283575.1 0.5319 0.5461 0.7168 0.5909 0.5607 0.5314 0.5292 0.4519 30 35
RS_GCF_000178835.2 0.3432 0.3482 0.2045 0.5736 0.5407 0.5183 0.499 0.2937 38 45
RS_GCF_002504165.1 0.6477 0.6491 0.8679 0.6192 0.5596 0.5404 0.5432 0.6365 28 37
RS_GCF_000175215.2 0.5951 0.6042 0.7895 0.5971 0.6364 0.5439 0.5297 0.5249 27.5 35
RS_GCF_001507665.1 0.706 0.7093 0.9446 0.6113 NA 0.554 0.5631 0.6793 25 37
RS_GCF_000196315.1 0.339 0.3425 0.1734 0.5677 0.6437 0.5404 0.5296 0.2885 25 28
RS_GCF_000212735.1 0.471 0.4802 0.613 0.5541 0.5701 0.5205 0.5168 0.4005 26 30
RS_GCF_003952265.1 0.6558 0.6607 0.8426 0.6198 0.654 0.5728 0.5605 0.61 30 37
RS_GCF_004087915.1 0.4815 0.4888 0.5669 0.5878 0.5221 0.5378 0.5149 0.4009 38.5 40
RS_GCF_000184705.1 0.7248 0.7248 0.9198 0.6739 0.7 0.6362 0.6351 0.7272 75 80
RS_GCF_002056725.1 0.5963 0.607 0.7659 0.5911 0.5487 0.5449 0.5131 0.5183 37.5 44
RS_GCF_001643015.1 0.5175 0.5254 0.5068 0.5996 0.5946 0.5623 0.5302 0.4575 28 45
RS_GCF_001610955.1 0.5228 0.5313 0.7439 0.5885 0.6125 0.5936 0.5775 0.4611 60 70
RS_GCF_003015185.1 0.6045 0.6076 0.7728 0.6055 0.5963 0.5561 0.5394 0.5846 30 35
RS_GCF_002868735.1 0.6339 0.6397 0.8431 0.627 0.6273 0.5674 0.5601 0.5779 30 37
RS_GCF_002804105.1 0.2663 0.2722 0.0624 0.5593 0.4854 0.4914 0.4781 0.2485 23 30
RS_GCF_000260965.1 0.4792 0.4827 0.5477 0.5948 0.5532 0.5293 0.5158 0.4288 34 37
RS_GCF_000960975.1 0.6214 0.6289 0.8381 0.6077 0.5909 0.5508 0.5286 0.5583 29 40
RS_GCF_000522985.1 0.7261 0.7287 0.9505 0.6889 0.7027 0.6213 0.621 0.696 37 40
RS_GCF_000243115.2 0.4524 0.4617 0.5912 0.5631 0.5146 0.5092 0.4973 0.3859 30 35
RS_GCF_000196615.1 0.5504 0.5621 0.7423 0.5877 0.6216 0.5497 0.5333 0.4641 29 37
RS_GCF_000013705.1 0.5572 0.5657 0.7122 0.6008 0.5596 0.5322 0.5241 0.473 42 52
RS_GCF_000233775.1 0.4706 0.4746 0.4763 0.6214 0.6216 0.5775 0.5665 0.4066 58 68
RS_GCF_000092925.1 0.6788 0.6841 0.9286 0.6315 0.5818 0.5628 0.5454 0.6344 27.5 37
RS_GCF_003403095.1 0.5489 0.5566 0.6848 0.5966 0.6019 0.5483 0.5383 0.4899 28 41
RS_GCF_000014225.1 0.4462 0.4542 0.472 0.578 0.5765 0.5181 0.5066 0.3902 30 35
RS_GCF_002441935.1 0.2983 0.3015 0.0952 0.5589 0.5529 0.4893 0.4798 0.2809 30 37
RS_GCF_000192745.1 0.6713 0.6758 0.9004 0.6271 0.6422 0.5625 0.5609 0.6332 37 50
RS_GCF_000577895.1 0.2945 0.2978 0.1182 0.5704 0.5516 0.5281 0.5109 0.2502 35 45
RS_GCF_000024805.1 0.6948 0.6994 0.9257 0.6362 0.6161 0.5554 0.5371 0.6627 32 40
RS_GCF_001584145.1 0.5899 0.6038 0.8141 0.5981 0.5377 0.5291 0.5109 0.4897 25 35
RS_GCF_001941825.1 0.6546 0.6658 0.9151 0.6157 0.5283 0.5455 0.5207 0.5563 30 37
RS_GCF_001421015.2 0.4722 0.4892 0.5545 0.5851 0.6196 0.5451 0.5384 0.3846 32.5 40
RS_GCF_004358345.1 0.3963 0.4031 0.3384 0.57 0.5221 0.5332 0.5081 0.3637 15 26
RS_GCF_000961095.1 0.5254 0.5374 0.7168 0.5902 0.6283 0.5631 0.5519 0.4502 30 45
RS_GCF_003368325.1 0.6221 0.6305 0.8344 0.6092 NA 0.5586 0.5344 0.5757 25 37
RS_GCF_002208135.1 0.4345 0.4412 0.4096 0.5753 0.4663 0.5302 0.51 0.3767 30 37
RS_GCF_002221505.1 0.4017 0.4095 0.364 0.5757 0.4815 0.5315 0.5005 0.3337 30 35
RS_GCF_000265405.1 0.3681 0.3752 0.2924 0.5707 0.6407 0.5258 0.5163 0.3161 25 37
RS_GCF_000018325.1 0.3626 0.3702 0.3103 0.5871 0.5687 0.5383 0.509 0.2969 37 44
RS_GCF_000021725.1 0.3351 0.336 0.2684 0.6226 0.5472 0.5711 0.5517 0.2562 40 55
RS_GCF_001310085.1 0.4743 0.4907 0.5691 0.567 0.6226 0.5592 0.5443 0.3916 30 33
RS_GCF_000022325.1 0.3519 0.356 0.2365 0.6038 0.5946 0.5857 0.5872 0.3068 79 90
RS_GCF_001761365.1 0.2964 0.3026 0.1397 0.5564 0.4902 0.4967 0.4756 0.2333 25 35
RS_GCF_000184345.1 0.6092 0.6148 0.8083 0.5967 0.63 0.6092 0.5917 0.5198 67 73
RS_GCF_001644645.1 0.4151 0.4221 0.4057 0.5666 0.5612 0.5301 0.5035 0.3775 25 37
RS_GCF_002795825.1 0.5366 0.5412 0.6235 0.6094 0.5455 0.5385 0.5222 0.4769 27.5 35
RS_GCF_004000605.1 0.6341 0.6382 0.8192 0.6178 0.6111 0.5605 0.552 0.5942 33.5 37
RS_GCF_000024425.1 0.6338 0.6412 0.8455 0.6175 0.6055 0.575 0.5683 0.5512 62.5 70
RS_GCF_000829395.1 0.3822 0.3885 0.3151 0.5547 0.5664 0.5132 0.5011 0.3276 25 37
RS_GCF_000968055.1 0.2898 0.2917 0.136 0.5656 0.5057 0.4901 0.4838 0.2466 30 37
RS_GCF_000612505.1 0.5264 0.539 0.7048 0.5942 0.646 0.5545 0.5441 0.4422 30 37
RS_GCF_000019785.1 0.689 0.6932 0.9317 0.6206 0.5648 0.5529 0.5205 0.6415 25 35
