# Supplementary material for: A positive correlation between GC content and growth temperature in prokaryotes
Source: BMC Genomics. 2022 Feb 9;23:110. doi: 10.1186/s12864-022-08353-7 (PMC8827189; doi:10.1186/s12864-022-08353-7)
Supplement: Supplementary file 2 — Additional file 2: Supplementary Data S1. The datasets for the 1000 rounds of resampling. [file 12864_2022_8353_MOESM2_ESM.zip › DATA_S1/sample_137.txt]

bac_acc genome_gc_content mrna_gc_content ffold_gc_content trna_gc_content rrna5s_gc_content rrna16s_gc_content rrna23s_gc_content noncod_gc_content temp_toa temp_tmax
RS_GCF_901472535.1 0.3734 0.3807 0.3008 0.547 0.5701 0.5495 0.5385 0.3308 30 42
RS_GCF_000504085.1 0.3872 0.3874 0.3263 0.6304 0.598 0.6014 0.5786 0.3618 66 72
RS_GCF_000013605.1 0.596 0.6042 0.7936 0.591 0.5327 0.544 0.5132 0.5254 25 30
RS_GCF_001658025.1 0.5401 0.5523 0.7289 0.5917 0.6291 0.554 0.5426 0.449 32.5 40
RS_GCF_003260975.1 0.4414 0.4524 0.5183 0.5655 0.6316 0.5546 0.5473 0.3814 25 30
RS_GCF_001854125.1 0.5591 0.5649 0.6833 0.609 0.5688 0.5524 0.5406 0.4973 37 37
RS_GCF_001983995.1 0.5766 0.5823 0.73 0.5972 0.5495 0.5477 0.5247 0.521 22.5 30
RS_GCF_002736205.1 0.3782 0.3838 0.3111 0.5525 0.566 0.5128 0.4995 0.317 25 30
RS_GCF_000746525.1 0.6063 0.6139 0.7988 0.6016 0.5373 0.5372 0.5224 0.5449 21.5 37
RS_GCF_000347635.1 0.4037 0.4131 0.3795 0.5797 0.5364 0.5209 0.5054 0.3548 12 15
RS_GCF_000024285.1 0.6189 0.626 0.8291 0.61 0.625 0.5981 0.6017 0.5613 62.5 70
RS_GCF_000152825.2 0.6066 0.6095 0.7883 0.609 0.6111 0.5498 0.5484 0.576 30 37
RS_GCF_001483385.1 0.3148 0.3197 0.2186 0.5526 0.5294 0.4969 0.4779 0.2501 23.5 30
RS_GCF_001651805.1 0.5879 0.5975 0.7869 0.591 0.5495 0.545 0.5296 0.5228 22.5 35
RS_GCF_003991135.1 0.3588 0.3657 0.2878 0.5859 0.5913 0.5696 0.5531 0.3112 61 72
RS_GCF_003945345.1 0.4531 0.4597 0.4744 0.5916 0.6339 0.5454 0.535 0.405 25 30
RS_GCF_002355595.1 0.4405 0.4475 0.5014 0.5413 0.5189 0.4988 0.4821 0.3717 29 35
RS_GCF_000817955.1 0.6227 0.6316 0.8534 0.6127 0.6455 0.5644 0.5382 0.5392 30 36
RS_GCF_001029265.1 0.2979 0.3096 0.2815 0.5474 0.507 0.5076 0.4942 0.27 30 40
RS_GCF_003952265.1 0.6558 0.6607 0.8426 0.6198 0.654 0.5728 0.5605 0.61 30 37
RS_GCF_000231405.2 0.4189 0.4251 0.4083 0.5925 0.5804 0.5378 0.5209 0.3629 30 37
RS_GCF_001028625.1 0.6465 0.6491 0.8525 0.623 0.6091 0.5403 0.5386 0.6155 30 42
RS_GCF_000144695.1 0.3663 0.3729 0.2714 0.5895 0.5727 0.5416 0.4858 0.3023 39 47
RS_GCF_003344925.1 0.3499 0.3576 0.2263 0.5647 0.5534 0.5033 0.4923 0.2591 25 40
RS_GCF_001870205.1 0.341 0.3453 0.2369 0.5704 0.5135 0.5228 0.5 0.2808 37 41
RS_GCF_001262015.1 0.4412 0.4606 0.4087 0.5523 0.5757 0.5568 0.5468 0.3628 35 45
RS_GCF_000189775.2 0.3498 0.3539 0.26 0.5815 0.5769 0.5385 0.508 0.2899 60 70
RS_GCF_001746835.1 0.6648 0.6691 0.9172 0.5924 0.6091 0.5462 0.5154 0.6205 32 36
RS_GCF_000242635.2 0.3731 0.3811 0.2999 0.5552 0.5849 0.5016 0.4955 0.3136 24 40
RS_GCF_000981765.1 0.4378 0.4444 0.413 0.5908 0.5495 0.5244 0.5145 0.3681 30 40
RS_GCF_002043005.1 0.6241 0.6317 0.8582 0.6021 0.5636 0.5512 0.5228 0.5602 28 37
RS_GCF_001866075.1 0.3613 0.3663 0.2593 0.5886 0.5494 0.5372 0.527 0.3274 30 40
RS_GCF_000512735.1 0.4519 0.4536 0.4695 0.6594 0.6168 0.622 0.6147 0.3802 80 89
RS_GCF_002224365.1 0.3727 0.3763 0.2772 0.5822 0.5124 0.544 0.5289 0.3431 30 40
RS_GCF_000940995.1 0.4974 0.5108 0.5835 0.5864 0.5764 0.5436 0.5265 0.4166 30 40
RS_GCF_002096055.1 0.7079 0.7097 0.9176 0.6406 0.6545 0.5666 0.5582 0.6894 29 37
RS_GCF_000214095.2 0.5659 0.5745 0.7199 0.6131 0.6126 0.5647 0.5421 0.5004 29.5 37
RS_GCF_004777465.1 0.7102 0.7127 0.9083 0.6359 0.6273 0.5787 0.5568 0.6934 28 38
RS_GCF_002749615.1 0.6932 0.6975 0.9355 0.6382 0.6273 0.5549 0.5469 0.6478 25 40
RS_GCF_001997345.1 0.6878 0.6902 0.8967 0.652 0.6577 0.5699 0.5312 0.6645 30 37
RS_GCF_003015185.1 0.6045 0.6076 0.7728 0.6055 0.5963 0.5561 0.5394 0.5846 30 35
RS_GCF_003945325.1 0.6696 0.6724 0.8406 0.6257 0.6364 0.5749 0.5452 0.6345 25 30
RS_GCF_004295345.1 0.4454 0.4551 0.4141 0.5701 0.517 0.5399 0.5137 0.3836 30.5 36
RS_GCF_006337125.1 0.7314 0.7324 0.9433 0.6492 0.6239 0.581 0.5655 0.7227 30 40
RS_GCF_001186155.3 0.3939 0.398 0.329 0.5886 0.5545 0.557 0.5351 0.3509 26 30
RS_GCF_004322755.1 0.6578 0.6686 0.9179 0.6125 0.5315 0.5408 0.515 0.5757 29 45
RS_GCF_000577895.1 0.2945 0.2978 0.1182 0.5704 0.5516 0.5281 0.5109 0.2502 35 45
RS_GCF_000816085.1 0.3558 0.3606 0.2954 0.5782 0.5273 0.5166 0.5019 0.3064 32.5 45
RS_GCF_000341395.1 0.4538 0.4608 0.4667 0.5995 0.5636 0.5279 0.494 0.3955 30 35
RS_GCF_003522965.1 0.3473 0.3529 0.2665 0.547 0.5446 0.5255 0.507 0.2763 37 47
RS_GCF_001931675.1 0.6319 0.6383 0.8601 0.6074 0.5463 0.5441 0.5327 0.5785 30 42
RS_GCF_000183745.1 0.6981 0.7028 0.9385 0.6507 0.6262 0.625 0.6141 0.6316 60 68
RS_GCF_000009625.1 0.6251 0.6329 0.843 0.6098 0.6182 0.5621 0.534 0.5769 28 34
RS_GCF_000011905.1 0.4885 0.4964 0.5944 0.6039 0.5825 0.5218 0.5192 0.404 27.5 35
RS_GCF_002076895.1 0.385 0.3954 0.3387 0.5761 0.5242 0.5258 0.4983 0.3212 11.5 25
RS_GCF_000455605.1 0.3138 0.3181 0.2043 0.5635 0.5619 0.5073 0.4922 0.2483 37 42
RS_GCF_003173015.1 0.6702 0.6777 0.9177 0.6061 0.6481 0.5625 0.5474 0.6004 29 37
RS_GCF_003345255.1 0.6358 0.6386 0.8405 0.6136 NA 0.5659 0.5449 0.6049 47.5 55
RS_GCF_004322855.1 0.7167 0.7172 0.9017 0.6714 0.6606 0.6038 0.5949 0.7115 32.5 50
RS_GCF_004087915.1 0.4815 0.4888 0.5669 0.5878 0.5221 0.5378 0.5149 0.4009 38.5 40
RS_GCF_002101395.1 0.5351 0.5471 0.6932 0.5884 0.6532 0.5571 0.5435 0.4549 37 48
RS_GCF_000829395.1 0.3822 0.3885 0.3151 0.5547 0.5664 0.5132 0.5011 0.3276 25 37
RS_GCF_002355375.1 0.4589 0.4655 0.4785 0.5885 0.5596 0.5627 0.5479 0.3991 32.5 40
RS_GCF_000252445.1 0.6915 0.6972 0.9145 0.5975 NA 0.5639 0.5637 0.6484 30 35
RS_GCF_002277955.1 0.5734 0.5789 0.6966 0.6207 0.5859 0.5943 0.5747 0.5495 57.5 67
RS_GCF_001687545.1 0.6501 0.6527 0.865 0.611 0.5909 0.5423 0.5354 0.6158 30 37
RS_GCF_000024085.1 0.4369 0.4432 0.4247 0.5906 0.5405 0.5228 0.5161 0.3775 33.5 43
RS_GCF_002005305.1 0.443 0.4547 0.46 0.5713 0.5213 0.5347 0.5062 0.376 12.5 20
RS_GCF_002863865.1 0.5125 0.5186 0.6192 0.5969 0.5321 0.5433 0.528 0.4473 25 40
RS_GCF_000496285.1 0.3556 0.3616 0.2471 0.591 0.5573 0.5347 0.5176 0.3085 35 45
RS_GCF_001644645.1 0.4151 0.4221 0.4057 0.5666 0.5612 0.5301 0.5035 0.3775 25 37
RS_GCF_002056725.1 0.5963 0.607 0.7659 0.5911 0.5487 0.5449 0.5131 0.5183 37.5 44
RS_GCF_000172635.2 0.4471 0.4547 0.4144 0.583 0.5375 0.5272 0.5045 0.3867 33.5 44
RS_GCF_001641285.1 0.6798 0.6827 0.9015 0.6311 0.6204 0.5594 0.5441 0.6527 30 42
RS_GCF_001941825.1 0.6546 0.6658 0.9151 0.6157 0.5283 0.5455 0.5207 0.5563 30 37
RS_GCF_000332115.1 0.3532 0.3596 0.2316 0.5413 0.5096 0.5007 0.4666 0.2911 25 32
RS_GCF_000178835.2 0.3432 0.3482 0.2045 0.5736 0.5407 0.5183 0.499 0.2937 38 45
RS_GCF_002211765.1 0.4736 0.4776 0.5108 0.5991 0.5946 0.5403 0.5252 0.4037 33.5 45
RS_GCF_000009365.1 0.5473 0.5526 0.6745 0.5982 0.5225 0.5468 0.5315 0.508 27.5 35
RS_GCF_000025305.1 0.5584 0.5704 0.8199 0.5804 0.5804 0.5411 0.5389 0.4574 33.5 45
RS_GCF_000024365.1 0.7092 0.712 0.9268 0.666 0.6306 0.5872 0.5628 0.6838 25 35
RS_GCF_000165505.1 0.3437 0.3527 0.2288 0.5779 0.5278 0.5235 0.5029 0.2672 30 35
RS_GCF_001482385.1 0.477 0.4858 0.5358 0.5779 0.4912 0.5275 0.5117 0.4095 30 35
RS_GCF_002208135.1 0.4345 0.4412 0.4096 0.5753 0.4663 0.5302 0.51 0.3767 30 37
RS_GCF_001445575.1 0.6064 0.6128 0.7321 0.6099 0.6182 0.56 0.5329 0.5657 22.5 25
RS_GCF_002804105.1 0.2663 0.2722 0.0624 0.5593 0.4854 0.4914 0.4781 0.2485 23 30
RS_GCF_004114975.1 0.6326 0.6395 0.8501 0.6188 0.5872 0.5559 0.5381 0.5889 28 28
RS_GCF_000024025.1 0.6977 0.7022 0.9063 0.6678 0.6765 0.5937 0.578 0.6584 25 37
RS_GCF_000763575.1 0.3501 0.3525 0.2628 0.588 0.601 0.575 0.5555 0.313 66 72
RS_GCF_000828635.1 0.6327 0.6378 0.8686 0.6092 0.5872 0.557 0.5383 0.5689 25 32
RS_GCF_000024905.1 0.6379 0.6439 0.8616 0.6322 0.6789 0.5896 0.5817 0.5507 52.5 58
RS_GCF_001544015.1 0.6973 0.6996 0.8861 0.6503 0.6697 0.6319 0.6288 0.6778 47.5 55
RS_GCF_000165465.1 0.3029 0.3061 0.1325 0.5722 0.5357 0.5218 0.4758 0.2521 37 50
RS_GCF_000242595.2 0.5777 0.5812 0.7157 0.5996 0.6196 0.5631 0.5199 0.5208 33.5 47
RS_GCF_001281485.1 0.615 0.6184 0.778 0.6032 0.6091 0.5428 0.5343 0.5694 35 40
RS_GCF_900095795.1 0.4797 0.4916 0.6019 0.5563 0.5524 0.5302 0.5129 0.3686 45 50
RS_GCF_000974425.1 0.4947 0.5061 0.6302 0.5668 NA 0.5454 0.5434 0.4196 27.5 30
RS_GCF_002209445.1 0.3824 0.3905 0.3552 0.5523 0.4904 0.5106 0.4895 0.2966 35 40
RS_GCF_003544855.1 0.2719 0.2736 0.0592 0.5544 NA 0.4815 0.4696 0.2059 33.5 40
RS_GCF_003367315.1 0.5737 0.5791 0.7833 0.5939 0.5676 0.5466 0.5446 0.517 37 45
RS_GCF_001273775.1 0.6199 0.6257 0.8598 0.6257 0.6273 0.5794 0.5546 0.5745 39 40
RS_GCF_004300825.1 0.7261 0.7247 0.9171 0.6627 0.6667 0.587 0.5747 0.7414 30 40
RS_GCF_001267155.1 0.2492 0.2563 0.0862 0.5545 0.4588 0.4984 0.485 0.2291 32 41
RS_GCF_005280275.1 0.5071 0.5137 0.623 0.5849 0.5798 0.5414 0.5309 0.4519 37 49
RS_GCF_002285495.1 0.2891 0.2929 0.1181 0.5669 0.5273 0.5357 0.5042 0.2298 50.5 55
RS_GCF_000831005.1 0.5708 0.5774 0.7184 0.6053 0.5676 0.5515 0.5448 0.516 27.5 40
RS_GCF_000277125.1 0.681 0.6849 0.9027 0.6388 0.6447 0.5785 0.5605 0.6356 34 41
RS_GCF_000010785.1 0.44 0.4413 0.4159 0.6594 0.6168 0.6077 0.602 0.3762 72.5 77.5
RS_GCF_000400935.1 0.288 0.2977 0.2126 0.5547 0.507 0.4993 0.4921 0.2656 30 32
RS_GCF_003149515.1 0.6251 0.6403 0.8803 0.5747 NA 0.5722 0.5619 0.5411 15 25
RS_GCF_002998435.1 0.4746 0.4873 0.597 0.553 0.619 0.541 0.5277 0.3762 33.5 37
RS_GCF_005887635.1 0.7015 0.6997 0.9367 0.6403 0.6273 0.565 0.5545 0.7137 37 45
RS_GCF_001678905.1 0.6259 0.6294 0.7717 0.6033 0.6261 0.5653 0.5544 0.5919 37 45
RS_GCF_003403095.1 0.5489 0.5566 0.6848 0.5966 0.6019 0.5483 0.5383 0.4899 28 41
RS_GCF_000235585.1 0.4677 0.479 0.5438 0.5831 0.6283 0.5482 0.5393 0.3941 30 40
RS_GCF_001886615.1 0.6788 0.6845 0.9215 0.607 0.6036 0.5603 0.55 0.6319 30 45
RS_GCF_002139935.1 0.346 0.3514 0.282 0.5654 NA 0.4884 0.4647 0.2486 37 42
RS_GCF_003111685.1 0.6652 0.6704 0.8948 0.6161 0.6 0.5552 0.5401 0.6237 37 40
RS_GCF_004000605.1 0.6341 0.6382 0.8192 0.6178 0.6111 0.5605 0.552 0.5942 33.5 37
RS_GCF_003967195.1 0.5307 0.5407 0.6761 0.6028 0.5586 0.539 0.525 0.4462 31 34
RS_GCF_900660755.1 0.3097 0.3109 0.1501 0.5727 0.5556 0.4877 0.4903 0.2635 36 37
RS_GCF_000025605.1 0.4693 0.4705 0.4742 0.6676 0.6168 0.6293 0.5953 0.4119 85 89
RS_GCF_000222485.1 0.3815 0.392 0.3651 0.5625 0.6053 0.5356 0.5294 0.3147 25 30
RS_GCF_001187785.1 0.6526 0.6573 0.8659 0.62 0.6091 0.5395 0.538 0.6026 37 45
RS_GCF_000227705.2 0.6012 0.6116 0.8651 0.6042 0.6143 0.5775 0.5738 0.5275 50 61
RS_GCF_000243155.2 0.4497 0.458 0.523 0.5885 0.5521 0.5398 0.5232 0.3935 38 45
RS_GCF_000242455.2 0.6223 0.6334 0.8051 0.6224 NA 0.5974 0.6029 0.5705 23 33
RS_GCF_005166025.1 0.3613 0.3681 0.2849 0.5861 0.5083 0.5326 0.5147 0.2976 35 40
RS_GCF_002950575.1 0.5833 0.5845 0.6794 0.6218 0.6396 0.5615 0.5443 0.5678 30 35
RS_GCF_900095135.1 0.4363 0.4487 0.5195 0.5564 0.5442 0.5383 0.5194 0.3269 37.5 45
RS_GCF_002216855.1 0.3124 0.3191 0.2013 0.5858 0.5168 0.5323 0.5097 0.2389 30 35
RS_GCF_000224085.1 0.4136 0.4216 0.4761 0.5742 0.6296 0.5555 0.5459 0.3397 25 40
RS_GCF_005843985.1 0.2685 0.2661 0.0797 0.6317 0.5 0.5679 0.5463 0.2224 55 70
RS_GCF_003589885.1 0.7281 0.7319 0.9554 0.6784 0.633 0.6057 0.594 0.702 45 55
RS_GCF_000012865.1 0.4205 0.4248 0.4975 0.6207 0.617 0.5872 0.5857 0.3546 71 78
RS_GCF_000724485.1 0.3859 0.3933 0.3589 0.5915 0.5896 0.5643 0.5404 0.336 55 60
RS_GCF_005377625.1 0.5931 0.5993 0.7827 0.6299 0.633 0.5886 0.5749 0.5581 34 50
RS_GCF_001628815.1 0.6147 0.6218 0.829 0.6082 0.6182 0.5615 0.5404 0.553 32.5 42
RS_GCF_001679725.1 0.6838 0.688 0.8927 0.6239 0.623 0.5596 0.5333 0.6484 20 28
RS_GCF_003431825.1 0.6417 0.6467 0.8484 0.6134 0.6091 0.538 0.5329 0.5925 30 37
RS_GCF_001442805.1 0.6653 0.6698 0.9191 0.6258 0.5417 0.5535 0.539 0.6398 20 40
GB_GCA_000010565.1 0.5296 0.5443 0.7097 0.6211 0.625 0.5792 0.548 0.4335 55 65
RS_GCF_001885235.1 0.3214 0.3285 0.1544 0.5812 0.4875 0.5193 0.4821 0.2416 37 42
RS_GCF_000635915.2 0.6752 0.681 0.9065 0.6215 0.62 0.5511 0.5407 0.6251 30 50
RS_GCF_001857945.1 0.3993 0.4049 0.328 0.5829 0.6256 0.546 0.5313 0.3514 25 35
RS_GCF_001190945.1 0.6824 0.6848 0.8453 0.6327 0.6273 0.5668 0.5472 0.6542 24 30
RS_GCF_000018285.1 0.4466 0.457 0.4311 0.5722 0.5012 0.5418 0.5092 0.3839 25 30
RS_GCF_001618865.1 0.6722 0.6752 0.8606 0.6448 0.6273 0.5796 0.5562 0.6478 25 36
RS_GCF_003355475.1 0.7275 0.7273 0.9493 0.6457 0.6364 0.5685 0.5648 0.7341 30 45
RS_GCF_000092405.1 0.5099 0.5161 0.5865 0.6124 0.6058 0.5697 0.5538 0.462 55 60
GB_GCA_000934545.1 0.5515 0.5574 0.6859 0.6016 0.5596 0.5614 0.545 0.4924 32 35
RS_GCF_002237555.1 0.6154 0.6198 0.7969 0.606 0.6 0.5524 0.5392 0.5782 21 43.5
RS_GCF_001548055.1 0.4388 0.4439 0.5634 0.5792 NA 0.5003 0.4908 0.3498 30 40
RS_GCF_000959365.1 0.6707 0.678 0.9255 0.6297 0.5556 0.55 0.53 0.6337 37 42
RS_GCF_004358345.1 0.3963 0.4031 0.3384 0.57 0.5221 0.5332 0.5081 0.3637 15 26
