# Supplementary material for: A positive correlation between GC content and growth temperature in prokaryotes
Source: BMC Genomics. 2022 Feb 9;23:110. doi: 10.1186/s12864-022-08353-7 (PMC8827189; doi:10.1186/s12864-022-08353-7)
Supplement: Supplementary file 2 — Additional file 2: Supplementary Data S1. The datasets for the 1000 rounds of resampling. [file 12864_2022_8353_MOESM2_ESM.zip › DATA_S1/sample_139.txt]

bac_acc genome_gc_content mrna_gc_content ffold_gc_content trna_gc_content rrna5s_gc_content rrna16s_gc_content rrna23s_gc_content noncod_gc_content temp_toa temp_tmax
RS_GCF_001548055.1 0.4388 0.4439 0.5634 0.5792 NA 0.5003 0.4908 0.3498 30 40
RS_GCF_002211765.1 0.4736 0.4776 0.5108 0.5991 0.5946 0.5403 0.5252 0.4037 33.5 45
RS_GCF_002209445.1 0.3824 0.3905 0.3552 0.5523 0.4904 0.5106 0.4895 0.2966 35 40
RS_GCF_000021945.1 0.5643 0.5679 0.6559 0.6218 NA 0.6411 0.6416 0.5365 55 67
RS_GCF_001545095.1 0.3743 0.3796 0.3119 0.5634 0.5075 0.5123 0.5059 0.3216 37 40
RS_GCF_001636295.1 0.7381 0.7399 0.9527 0.6619 0.6909 0.5866 0.5746 0.725 30 40
RS_GCF_000024805.1 0.6948 0.6994 0.9257 0.6362 0.6161 0.5554 0.5371 0.6627 32 40
RS_GCF_003410315.1 0.3125 0.3179 0.1465 0.5574 0.5149 0.4927 0.4833 0.2433 37 40
RS_GCF_000277125.1 0.681 0.6849 0.9027 0.6388 0.6447 0.5785 0.5605 0.6356 34 41
RS_GCF_000013405.1 0.5146 0.5281 0.6821 0.6025 0.5946 0.5311 0.5168 0.4332 35 42
RS_GCF_000013285.1 0.2838 0.294 0.0838 0.567 0.5523 0.5268 0.5129 0.2045 41 50
RS_GCF_002355535.1 0.5276 0.5303 0.4812 0.6062 0.6364 0.5602 0.5378 0.4806 22.5 37
RS_GCF_003344925.1 0.3499 0.3576 0.2263 0.5647 0.5534 0.5033 0.4923 0.2591 25 40
RS_GCF_000177235.2 0.3652 0.3687 0.2654 0.5891 0.5582 0.5451 0.5308 0.3388 37 40
RS_GCF_000219535.2 0.411 0.4182 0.3617 0.5873 0.5898 0.5404 0.535 0.3609 30 50
RS_GCF_000319575.2 0.6265 0.6287 0.7866 0.6233 0.6036 0.5707 0.5436 0.5742 37 40
RS_GCF_001997295.1 0.6793 0.6826 0.8738 0.636 0.6396 0.5653 0.5334 0.6485 28 45
RS_GCF_002097535.1 0.4156 0.4218 0.3869 0.5936 0.607 0.5601 0.5382 0.3674 34 50
RS_GCF_000013985.1 0.6546 0.6589 0.8863 0.6123 0.6182 0.535 0.5326 0.6127 37 37
RS_GCF_004208415.1 0.5175 0.5314 0.5891 0.6025 0.5523 0.5826 0.5714 0.4561 31.5 45
RS_GCF_000347635.1 0.4037 0.4131 0.3795 0.5797 0.5364 0.5209 0.5054 0.3548 12 15
RS_GCF_900231165.1 0.6397 0.648 0.8634 0.6133 0.6514 0.5604 0.5503 0.5863 28 37
RS_GCF_001305595.1 0.6816 0.6887 0.921 0.6325 0.6036 0.5783 0.5697 0.6281 37 40
RS_GCF_000332115.1 0.3532 0.3596 0.2316 0.5413 0.5096 0.5007 0.4666 0.2911 25 32
RS_GCF_001027285.1 0.6945 0.6968 0.9223 0.6489 0.6577 0.5675 0.5527 0.6692 25 40
RS_GCF_000400955.1 0.292 0.3013 0.2303 0.5595 0.507 0.4993 0.4924 0.2698 32 41
RS_GCF_000830985.1 0.576 0.5828 0.7294 0.6105 0.5596 0.5479 0.536 0.5184 27.5 40
RS_GCF_002208135.1 0.4345 0.4412 0.4096 0.5753 0.4663 0.5302 0.51 0.3767 30 37
RS_GCF_000184345.1 0.6092 0.6148 0.8083 0.5967 0.63 0.6092 0.5917 0.5198 67 73
RS_GCF_001983995.1 0.5766 0.5823 0.73 0.5972 0.5495 0.5477 0.5247 0.521 22.5 30
RS_GCF_002804245.1 0.2722 0.276 0.0725 0.5598 0.4884 0.4941 0.4771 0.2539 33.5 37
RS_GCF_000341395.1 0.4538 0.4608 0.4667 0.5995 0.5636 0.5279 0.494 0.3955 30 35
RS_GCF_000828675.1 0.388 0.3887 0.3204 0.6301 0.5833 0.5931 0.572 0.3549 60 72
RS_GCF_001020205.1 0.2798 0.2891 0.1261 0.5741 0.5258 0.5246 0.5065 0.2175 35 45
RS_GCF_000305935.1 0.5388 0.5482 0.6834 0.6127 0.5976 0.5938 0.5823 0.4852 58 65
RS_GCF_001553625.1 0.5893 0.5985 0.8031 0.5985 0.5766 0.5614 0.5298 0.5124 37 39
RS_GCF_000626635.1 0.4131 0.4232 0.4628 0.5655 0.5708 0.5092 0.5061 0.3471 30 40
RS_GCF_000092925.1 0.6788 0.6841 0.9286 0.6315 0.5818 0.5628 0.5454 0.6344 27.5 37
RS_GCF_000455605.1 0.3138 0.3181 0.2043 0.5635 0.5619 0.5073 0.4922 0.2483 37 42
RS_GCF_001975705.1 0.6567 0.6618 0.9019 0.6116 0.6 0.5558 0.5443 0.6087 25 40
RS_GCF_000213655.1 0.4351 0.4422 0.4157 0.5841 0.5304 0.523 0.502 0.3828 27.5 37
RS_GCF_000355765.4 0.5364 0.5473 0.6813 0.5951 0.5833 0.5437 0.5293 0.4754 25 30
RS_GCF_000153485.2 0.3453 0.3529 0.2792 0.5568 0.5429 0.4943 0.4836 0.3056 12.5 19
RS_GCF_000565195.1 0.2941 0.3094 0.2898 0.5515 0.507 0.5069 0.4909 0.2663 37 37
RS_GCF_004214795.1 0.2803 0.2823 0.0623 0.5548 NA 0.4875 0.4719 0.2177 37 45
RS_GCF_000215975.1 0.3059 0.307 0.154 0.6254 0.6481 0.6166 0.6104 0.248 83 90
RS_GCF_001887245.1 0.5915 0.5985 0.6915 0.6138 0.6667 0.5624 0.5372 0.5325 30 37
RS_GCF_900636385.1 0.3283 0.3342 0.1944 0.5719 0.5377 0.5132 0.4981 0.2705 35 45
RS_GCF_000019165.1 0.5698 0.5806 0.7647 0.594 0.6306 0.5865 0.5695 0.4942 52 56
RS_GCF_900119795.1 0.3201 0.3256 0.1923 0.5662 0.5288 0.502 0.4724 0.2647 30 34
RS_GCF_001753245.1 0.5991 0.6052 0.7527 0.6112 0.5586 0.5579 0.5286 0.5518 37 41
RS_GCF_000260965.1 0.4792 0.4827 0.5477 0.5948 0.5532 0.5293 0.5158 0.4288 34 37
RS_GCF_000024845.1 0.643 0.6509 0.8651 0.6421 0.5844 0.6215 0.6137 0.5529 65 77
RS_GCF_002950575.1 0.5833 0.5845 0.6794 0.6218 0.6396 0.5615 0.5443 0.5678 30 35
RS_GCF_000024285.1 0.6189 0.626 0.8291 0.61 0.625 0.5981 0.6017 0.5613 62.5 70
RS_GCF_000819565.1 0.6574 0.6615 0.8917 0.6165 0.6 0.5568 0.5461 0.6215 28 41
RS_GCF_000243155.2 0.4497 0.458 0.523 0.5885 0.5521 0.5398 0.5232 0.3935 38 45
RS_GCF_000635915.2 0.6752 0.681 0.9065 0.6215 0.62 0.5511 0.5407 0.6251 30 50
RS_GCF_001186155.3 0.3939 0.398 0.329 0.5886 0.5545 0.557 0.5351 0.3509 26 30
RS_GCF_001687545.1 0.6501 0.6527 0.865 0.611 0.5909 0.5423 0.5354 0.6158 30 37
RS_GCF_001482385.1 0.477 0.4858 0.5358 0.5779 0.4912 0.5275 0.5117 0.4095 30 35
RS_GCF_000165465.1 0.3029 0.3061 0.1325 0.5722 0.5357 0.5218 0.4758 0.2521 37 50
RS_GCF_000025705.1 0.5754 0.5826 0.7669 0.593 0.5185 0.5449 0.515 0.4988 30 35
RS_GCF_001701025.1 0.7001 0.7039 0.9136 0.6593 0.6036 0.5881 0.5637 0.6627 26.5 37
RS_GCF_000218625.1 0.3829 0.3875 0.3941 0.6223 0.5893 0.5523 0.5067 0.3373 47.5 53
RS_GCF_000568815.1 0.409 0.4142 0.4605 0.5789 NA 0.4944 0.4869 0.3255 30 33
RS_GCF_000009625.1 0.6251 0.6329 0.843 0.6098 0.6182 0.5621 0.534 0.5769 28 34
RS_GCF_000012885.1 0.5511 0.5617 0.7241 0.6116 0.5766 0.5611 0.5378 0.4831 35 40
RS_GCF_003991875.1 0.7086 0.7102 0.918 0.637 0.6545 0.5595 0.5446 0.6917 30 37
RS_GCF_002752675.1 0.6347 0.6445 0.888 0.6038 NA 0.5348 0.5099 0.554 20 28
RS_GCF_000010985.1 0.3031 0.3042 0.1767 0.6227 0.6106 0.5943 0.5724 0.262 62.5 70
RS_GCF_000008365.1 0.2495 0.2537 0.0809 0.5416 0.4658 0.4706 0.4514 0.2308 30 30
RS_GCF_002795805.1 0.5149 0.5205 0.5704 0.6064 0.5455 0.5264 0.5197 0.4533 27.5 30
RS_GCF_000186345.1 0.6249 0.6308 0.7769 0.6153 NA 0.6178 0.6108 0.5956 41 55
RS_GCF_004564075.1 0.7162 0.7179 0.9481 0.6367 0.6273 0.562 0.5563 0.7002 28 50
RS_GCF_001610955.1 0.5228 0.5313 0.7439 0.5885 0.6125 0.5936 0.5775 0.4611 60 70
RS_GCF_002900365.1 0.504 0.5149 0.6175 0.5878 0.6265 0.5462 0.5317 0.424 37 37
RS_GCF_001543325.1 0.2977 0.303 0.1619 0.5713 0.5429 0.498 0.4844 0.2366 23 34
RS_GCF_002355375.1 0.4589 0.4655 0.4785 0.5885 0.5596 0.5627 0.5479 0.3991 32.5 40
RS_GCF_000166775.1 0.351 0.355 0.2286 0.6045 0.5946 0.5821 0.587 0.2977 70 82
RS_GCF_001584145.1 0.5899 0.6038 0.8141 0.5981 0.5377 0.5291 0.5109 0.4897 25 35
RS_GCF_001507665.1 0.706 0.7093 0.9446 0.6113 NA 0.554 0.5631 0.6793 25 37
RS_GCF_001586255.1 0.5072 0.5138 0.6078 0.6 0.5405 0.5431 0.5147 0.4524 27.5 37
RS_GCF_002441935.1 0.2983 0.3015 0.0952 0.5589 0.5529 0.4893 0.4798 0.2809 30 37
RS_GCF_001042715.1 0.3528 0.3599 0.2562 0.5869 0.5636 0.533 0.5027 0.3012 30 45
RS_GCF_000024765.1 0.5471 0.5555 0.6904 0.5838 0.5636 0.5378 0.535 0.4767 30 39
RS_GCF_002310855.1 0.4084 0.4161 0.3811 0.5753 0.4867 0.5291 0.5044 0.3389 24 35
RS_GCF_900070325.1 0.3525 0.3608 0.2938 0.5739 NA 0.5317 0.5142 0.2787 55 65
RS_GCF_000294775.2 0.4088 0.4169 0.4037 0.5904 0.5899 0.5523 0.5316 0.3569 37 45
RS_GCF_003355475.1 0.7275 0.7273 0.9493 0.6457 0.6364 0.5685 0.5648 0.7341 30 45
RS_GCF_000016645.1 0.3411 0.3495 0.2512 0.5678 0.5753 0.511 0.4942 0.2751 27.5 30
RS_GCF_002868735.1 0.6339 0.6397 0.8431 0.627 0.6273 0.5674 0.5601 0.5779 30 37
RS_GCF_000145215.1 0.3524 0.3565 0.2352 0.6044 0.5946 0.5868 0.5862 0.2997 78 85
RS_GCF_000022025.1 0.6596 0.6648 0.8376 0.6208 0.6606 0.5681 0.5488 0.6163 25 37
RS_GCF_004331955.1 0.6656 0.6683 0.9035 0.6271 0.6455 0.5601 0.5353 0.6358 33.5 45
RS_GCF_002221525.1 0.403 0.4106 0.3481 0.5735 0.4842 0.529 0.5042 0.3303 30 35
RS_GCF_002005305.1 0.443 0.4547 0.46 0.5713 0.5213 0.5347 0.5062 0.376 12.5 20
RS_GCF_001189295.1 0.6871 0.6894 0.8675 0.6429 0.5909 0.5731 0.5606 0.6715 29 37
RS_GCF_003627815.1 0.7094 0.7124 0.9199 0.6477 0.6126 0.5822 0.5678 0.6933 28 37
RS_GCF_000517565.1 0.3208 0.3215 0.1941 0.6068 0.5818 0.5367 0.5156 0.2696 54.5 73
RS_GCF_002215215.1 0.5286 0.5346 0.5917 0.5921 0.5545 0.5333 0.5127 0.4789 20 25
RS_GCF_002043005.1 0.6241 0.6317 0.8582 0.6021 0.5636 0.5512 0.5228 0.5602 28 37
RS_GCF_000963865.1 0.4497 0.4573 0.5779 0.5722 NA 0.5732 0.5744 0.3669 41 55
RS_GCF_001302565.1 0.5999 0.6095 0.755 0.5987 0.6442 0.5696 0.5409 0.5328 26.5 37
RS_GCF_001444405.1 0.4058 0.4126 0.3358 0.5731 0.4823 0.5296 0.5047 0.3408 31 37
RS_GCF_000012865.1 0.4205 0.4248 0.4975 0.6207 0.617 0.5872 0.5857 0.3546 71 78
RS_GCF_001611675.1 0.5102 0.5259 0.6527 0.568 0.6604 0.5704 0.557 0.4192 29 36
RS_GCF_003057965.1 0.3367 0.3416 0.2193 0.6013 0.5258 0.5451 0.5175 0.2577 55 65
RS_GCF_001951155.1 0.4214 0.4294 0.4871 0.5656 0.5472 0.5127 0.5036 0.3253 30 35
RS_GCF_000024905.1 0.6379 0.6439 0.8616 0.6322 0.6789 0.5896 0.5817 0.5507 52.5 58
RS_GCF_002243515.1 0.5304 0.5408 0.7027 0.5875 0.5501 0.569 0.5565 0.4509 30 45
RS_GCF_000143165.1 0.5504 0.5606 0.7224 0.6089 0.5714 0.5391 0.5358 0.4687 31 34
GB_GCA_001263205.1 0.6614 0.6637 0.8303 0.6338 0.5909 0.5576 0.5471 0.6419 25 30
RS_GCF_002741055.1 0.5212 0.534 0.6983 0.5843 0.625 0.548 0.5361 0.4467 28 30
GB_GCA_000166295.1 0.5686 0.5756 0.7108 0.6117 0.5596 0.5537 0.5412 0.5024 36 45
RS_GCF_002005165.1 0.5044 0.5118 0.6523 0.5999 0.6607 0.5877 0.58 0.4443 50 65
RS_GCF_000010785.1 0.44 0.4413 0.4159 0.6594 0.6168 0.6077 0.602 0.3762 72.5 77.5
RS_GCF_000146165.2 0.4589 0.4684 0.5317 0.5786 0.5495 0.547 0.515 0.3984 30 40
RS_GCF_002355595.1 0.4405 0.4475 0.5014 0.5413 0.5189 0.4988 0.4821 0.3717 29 35
RS_GCF_000023265.1 0.6829 0.6836 0.8183 0.6487 0.6818 0.6072 0.6003 0.6764 48 57
RS_GCF_000020525.1 0.4504 0.4619 0.5835 0.5776 0.549 0.5121 0.4958 0.3754 25 30
RS_GCF_900660755.1 0.3097 0.3109 0.1501 0.5727 0.5556 0.4877 0.4903 0.2635 36 37
RS_GCF_002993285.1 0.6896 0.6934 0.8903 0.6243 0.6262 0.5707 0.5554 0.6586 30 40
RS_GCF_000021565.1 0.3708 0.3726 0.2048 0.6338 0.6339 0.607 0.5917 0.2982 73 80
RS_GCF_000439435.1 0.2386 0.2459 0.0677 0.5545 0.4588 0.497 0.4922 0.2197 27.5 30
RS_GCF_004777465.1 0.7102 0.7127 0.9083 0.6359 0.6273 0.5787 0.5568 0.6934 28 38
RS_GCF_000265405.1 0.3681 0.3752 0.2924 0.5707 0.6407 0.5258 0.5163 0.3161 25 37
RS_GCF_000024085.1 0.4369 0.4432 0.4247 0.5906 0.5405 0.5228 0.5161 0.3775 33.5 43
RS_GCF_002216775.1 0.3952 0.3991 0.3601 0.5829 0.5547 0.5478 0.5303 0.3628 30 30
RS_GCF_002222635.1 0.5953 0.6007 0.7608 0.5992 0.5455 0.5466 0.5266 0.5462 28 37
RS_GCF_000281175.1 0.5877 0.5988 0.7442 0.6129 0.6545 0.5852 0.5738 0.4996 55 65
RS_GCF_001661075.1 0.5958 0.6048 0.8069 0.6019 0.5364 0.5403 0.5181 0.5354 22.5 35
RS_GCF_001579945.1 0.6166 0.6211 0.7947 0.6143 0.578 0.5548 0.5395 0.5807 29 38
RS_GCF_003991135.1 0.3588 0.3657 0.2878 0.5859 0.5913 0.5696 0.5531 0.3112 61 72
RS_GCF_001866075.1 0.3613 0.3663 0.2593 0.5886 0.5494 0.5372 0.527 0.3274 30 40
RS_GCF_003403095.1 0.5489 0.5566 0.6848 0.5966 0.6019 0.5483 0.5383 0.4899 28 41
RS_GCF_000166335.1 0.3544 0.3579 0.2363 0.6038 0.5946 0.583 0.5858 0.303 75 80
RS_GCF_000092105.1 0.5368 0.5451 0.6319 0.5813 NA 0.5624 0.532 0.4964 31 39
RS_GCF_004300825.1 0.7261 0.7247 0.9171 0.6627 0.6667 0.587 0.5747 0.7414 30 40
RS_GCF_000512735.1 0.4519 0.4536 0.4695 0.6594 0.6168 0.622 0.6147 0.3802 80 89
RS_GCF_000807675.2 0.4719 0.4845 0.6116 0.5795 0.5041 0.533 0.5216 0.363 37 45
RS_GCF_000018685.1 0.3535 0.3623 0.247 0.556 0.564 0.5216 0.4957 0.3007 37 42
RS_GCF_001187785.1 0.6526 0.6573 0.8659 0.62 0.6091 0.5395 0.538 0.6026 37 45
RS_GCF_005952805.1 0.6624 0.6657 0.8774 0.6132 0.5701 0.5593 0.523 0.6223 25 30
RS_GCF_001544015.1 0.6973 0.6996 0.8861 0.6503 0.6697 0.6319 0.6288 0.6778 47.5 55
RS_GCF_000235405.2 0.3888 0.3902 0.3003 0.6208 0.6321 0.6129 0.6007 0.3532 80 100
RS_GCF_000831005.1 0.5708 0.5774 0.7184 0.6053 0.5676 0.5515 0.5448 0.516 27.5 40
RS_GCF_000011905.1 0.4885 0.4964 0.5944 0.6039 0.5825 0.5218 0.5192 0.404 27.5 35
RS_GCF_000968055.1 0.2898 0.2917 0.136 0.5656 0.5057 0.4901 0.4838 0.2466 30 37
RS_GCF_001886815.1 0.451 0.4609 0.6507 0.6162 0.5513 0.5693 0.523 0.3823 60 70
RS_GCF_001187845.1 0.5468 0.5505 0.6029 0.6017 0.5455 0.5393 0.5105 0.5052 20 25
RS_GCF_001697225.1 0.6779 0.681 0.906 0.6293 0.5545 0.5584 0.5443 0.6455 29 36
RS_GCF_000022265.1 0.5347 0.5432 0.6789 0.6016 0.6273 0.5473 0.5223 0.4565 30 35
RS_GCF_003173015.1 0.6702 0.6777 0.9177 0.6061 0.6481 0.5625 0.5474 0.6004 29 37
RS_GCF_002237555.1 0.6154 0.6198 0.7969 0.606 0.6 0.5524 0.5392 0.5782 21 43.5
