# Supplementary material for: A positive correlation between GC content and growth temperature in prokaryotes
Source: BMC Genomics. 2022 Feb 9;23:110. doi: 10.1186/s12864-022-08353-7 (PMC8827189; doi:10.1186/s12864-022-08353-7)
Supplement: Supplementary file 2 — Additional file 2: Supplementary Data S1. The datasets for the 1000 rounds of resampling. [file 12864_2022_8353_MOESM2_ESM.zip › DATA_S1/sample_142.txt]

bac_acc genome_gc_content mrna_gc_content ffold_gc_content trna_gc_content rrna5s_gc_content rrna16s_gc_content rrna23s_gc_content noncod_gc_content temp_toa temp_tmax
RS_GCF_000183425.1 0.3552 0.3612 0.2878 0.5559 0.5472 0.5211 0.5026 0.3042 30 40
RS_GCF_000165505.1 0.3437 0.3527 0.2288 0.5779 0.5278 0.5235 0.5029 0.2672 30 35
RS_GCF_001020205.1 0.2798 0.2891 0.1261 0.5741 0.5258 0.5246 0.5065 0.2175 35 45
RS_GCF_000199675.1 0.5385 0.5444 0.6787 0.6205 0.6273 0.5758 0.5714 0.4607 55 60
RS_GCF_001687665.2 0.4008 0.4042 0.3513 0.5905 0.5645 0.558 0.5353 0.3562 27.5 37
RS_GCF_001682385.1 0.6783 0.6813 0.9158 0.6154 0.5741 0.5548 0.5455 0.6488 37.5 45
RS_GCF_000022325.1 0.3519 0.356 0.2365 0.6038 0.5946 0.5857 0.5872 0.3068 79 90
RS_GCF_000014785.1 0.6753 0.6786 0.8986 0.643 0.5893 0.5749 0.566 0.643 30 40
RS_GCF_002224365.1 0.3727 0.3763 0.2772 0.5822 0.5124 0.544 0.5289 0.3431 30 40
RS_GCF_002101395.1 0.5351 0.5471 0.6932 0.5884 0.6532 0.5571 0.5435 0.4549 37 48
RS_GCF_005166025.1 0.3613 0.3681 0.2849 0.5861 0.5083 0.5326 0.5147 0.2976 35 40
RS_GCF_002278075.1 0.6294 0.6361 0.8518 0.6005 NA 0.5558 0.5293 0.5907 27.5 37
RS_GCF_000025605.1 0.4693 0.4705 0.4742 0.6676 0.6168 0.6293 0.5953 0.4119 85 89
RS_GCF_000144695.1 0.3663 0.3729 0.2714 0.5895 0.5727 0.5416 0.4858 0.3023 39 47
RS_GCF_000959365.1 0.6707 0.678 0.9255 0.6297 0.5556 0.55 0.53 0.6337 37 42
RS_GCF_001857965.1 0.3438 0.3517 0.2719 0.5632 0.5769 0.5093 0.4902 0.2677 30 40
RS_GCF_001611675.1 0.5102 0.5259 0.6527 0.568 0.6604 0.5704 0.557 0.4192 29 36
RS_GCF_003544855.1 0.2719 0.2736 0.0592 0.5544 NA 0.4815 0.4696 0.2059 33.5 40
RS_GCF_000299335.2 0.626 0.6314 0.8409 0.5966 0.5321 0.5608 0.5443 0.5767 26.5 42
RS_GCF_000024805.1 0.6948 0.6994 0.9257 0.6362 0.6161 0.5554 0.5371 0.6627 32 40
RS_GCF_000265385.1 0.3619 0.3691 0.2985 0.5711 0.5472 0.5194 0.5042 0.2986 20 25
RS_GCF_000021725.1 0.3351 0.336 0.2684 0.6226 0.5472 0.5711 0.5517 0.2562 40 55
RS_GCF_003054495.1 0.4909 0.4951 0.5964 0.6111 0.6468 0.5747 0.5561 0.4271 58 68
RS_GCF_000023265.1 0.6829 0.6836 0.8183 0.6487 0.6818 0.6072 0.6003 0.6764 48 57
RS_GCF_000175575.2 0.6141 0.6204 0.7819 0.6201 0.6636 0.579 0.5636 0.5575 45 52
RS_GCF_001027025.1 0.4252 0.4274 0.4276 0.6205 0.6509 0.6039 0.5859 0.3862 70 78
RS_GCF_002097535.1 0.4156 0.4218 0.3869 0.5936 0.607 0.5601 0.5382 0.3674 34 50
RS_GCF_000012865.1 0.4205 0.4248 0.4975 0.6207 0.617 0.5872 0.5857 0.3546 71 78
RS_GCF_001281485.1 0.615 0.6184 0.778 0.6032 0.6091 0.5428 0.5343 0.5694 35 40
RS_GCF_001644605.1 0.4893 0.4973 0.6146 0.5873 0.5795 0.5487 0.539 0.4161 30 30
RS_GCF_005952805.1 0.6624 0.6657 0.8774 0.6132 0.5701 0.5593 0.523 0.6223 25 30
RS_GCF_000025225.2 0.4421 0.4486 0.486 0.5709 0.5179 0.5279 0.4972 0.3832 37 42
RS_GCF_000186345.1 0.6249 0.6308 0.7769 0.6153 NA 0.6178 0.6108 0.5956 41 55
RS_GCF_001431725.1 0.5853 0.5923 0.703 0.5951 0.5586 0.5557 0.5455 0.5322 30 45
RS_GCF_001273775.1 0.6199 0.6257 0.8598 0.6257 0.6273 0.5794 0.5546 0.5745 39 40
RS_GCF_000093025.1 0.4264 0.4354 0.3955 0.5904 0.5488 0.5183 0.5045 0.3372 19.5 30
RS_GCF_002803985.1 0.2984 0.3056 0.198 0.5446 0.4767 0.4951 0.476 0.28 32 32
RS_GCF_000503895.1 0.6388 0.6448 0.8314 0.6112 0.6182 0.5503 0.5442 0.601 32.5 35
RS_GCF_002407245.1 0.6009 0.6065 0.7715 0.6079 0.5818 0.5507 0.5344 0.5611 32 35
RS_GCF_000013905.1 0.4224 0.4397 0.4151 0.5736 0.5183 0.5274 0.5038 0.3291 22 30
RS_GCF_000284615.1 0.5743 0.58 0.7343 0.6082 0.5596 0.5508 0.5468 0.5107 30 50
RS_GCF_001544015.1 0.6973 0.6996 0.8861 0.6503 0.6697 0.6319 0.6288 0.6778 47.5 55
RS_GCF_001187845.1 0.5468 0.5505 0.6029 0.6017 0.5455 0.5393 0.5105 0.5052 20 25
RS_GCF_000347635.1 0.4037 0.4131 0.3795 0.5797 0.5364 0.5209 0.5054 0.3548 12 15
RS_GCF_002157145.1 0.6424 0.6493 0.8627 0.5963 0.521 0.5402 0.5149 0.5895 31.25 40
RS_GCF_000217795.1 0.4243 0.4256 0.4144 0.6489 0.6542 0.6189 0.6156 0.3942 70 80
RS_GCF_000193435.2 0.3613 0.3655 0.2602 0.6044 0.5946 0.5859 0.583 0.3171 68 78
RS_GCF_900636385.1 0.3283 0.3342 0.1944 0.5719 0.5377 0.5132 0.4981 0.2705 35 45
RS_GCF_001997345.1 0.6878 0.6902 0.8967 0.652 0.6577 0.5699 0.5312 0.6645 30 37
RS_GCF_000018025.1 0.4608 0.473 0.5072 0.5726 0.5422 0.5381 0.5082 0.3911 10 25
RS_GCF_002211785.1 0.3118 0.3183 0.1413 0.579 0.4707 0.5095 0.4759 0.2583 20 25
RS_GCF_002157205.1 0.5905 0.598 0.7555 0.6027 0.6126 0.5694 0.5484 0.5263 27.5 37
RS_GCF_002310855.1 0.4084 0.4161 0.3811 0.5753 0.4867 0.5291 0.5044 0.3389 24 35
RS_GCF_000212735.1 0.471 0.4802 0.613 0.5541 0.5701 0.5205 0.5168 0.4005 26 30
RS_GCF_000184705.1 0.7248 0.7248 0.9198 0.6739 0.7 0.6362 0.6351 0.7272 75 80
RS_GCF_002804205.1 0.346 0.3529 0.2942 0.5568 0.5172 0.4895 0.4738 0.3234 30 32
RS_GCF_002838765.1 0.4381 0.4443 0.4061 0.5899 0.5405 0.5248 0.5175 0.3765 39.5 50
RS_GCF_000812665.2 0.5316 0.5388 0.6291 0.5988 0.5636 0.5426 0.517 0.4816 21 27
RS_GCF_000258405.1 0.3393 0.3431 0.2156 0.5982 0.5893 0.5365 0.5062 0.2874 45 55
RS_GCF_003076455.1 0.3518 0.3605 0.2674 0.5542 0.5769 0.5042 0.4848 0.2928 16 30
RS_GCF_000166355.1 0.3611 0.3649 0.2517 0.6011 0.5946 0.585 0.5844 0.3108 65 80
RS_GCF_000025945.1 0.4663 0.4761 0.5112 0.6052 0.6047 0.5267 0.4999 0.4113 10 19
RS_GCF_003431825.1 0.6417 0.6467 0.8484 0.6134 0.6091 0.538 0.5329 0.5925 30 37
RS_GCF_000013765.1 0.4515 0.461 0.5144 0.574 0.5125 0.5457 0.5117 0.3909 22.5 30
RS_GCF_000020145.1 0.3995 0.4068 0.4567 0.5795 0.5132 0.5046 0.4941 0.3187 30 32
RS_GCF_004295345.1 0.4454 0.4551 0.4141 0.5701 0.517 0.5399 0.5137 0.3836 30.5 36
RS_GCF_000828475.1 0.6284 0.6328 0.8288 0.6177 0.5727 0.5602 0.5472 0.5924 35 43
RS_GCF_006337125.1 0.7314 0.7324 0.9433 0.6492 0.6239 0.581 0.5655 0.7227 30 40
RS_GCF_000565195.1 0.2941 0.3094 0.2898 0.5515 0.507 0.5069 0.4909 0.2663 37 37
RS_GCF_004208415.1 0.5175 0.5314 0.5891 0.6025 0.5523 0.5826 0.5714 0.4561 31.5 45
RS_GCF_005843985.1 0.2685 0.2661 0.0797 0.6317 0.5 0.5679 0.5463 0.2224 55 70
RS_GCF_002355595.1 0.4405 0.4475 0.5014 0.5413 0.5189 0.4988 0.4821 0.3717 29 35
RS_GCF_000010305.1 0.6427 0.645 0.8088 0.6174 0.6429 0.5986 0.5858 0.6136 30 35
RS_GCF_002221525.1 0.403 0.4106 0.3481 0.5735 0.4842 0.529 0.5042 0.3303 30 35
RS_GCF_001955715.1 0.6095 0.6161 0.8066 0.5866 0.5648 0.5389 0.5097 0.5428 20 30
RS_GCF_000018325.1 0.3626 0.3702 0.3103 0.5871 0.5687 0.5383 0.509 0.2969 37 44
RS_GCF_000026105.1 0.6416 0.6496 0.8722 0.6026 0.5364 0.5385 0.5251 0.5792 33.5 42
RS_GCF_001999225.1 0.3906 0.3978 0.3232 0.5675 0.4978 0.531 0.4996 0.3327 23.5 30
RS_GCF_001310085.1 0.4743 0.4907 0.5691 0.567 0.6226 0.5592 0.5443 0.3916 30 33
RS_GCF_005222225.1 0.4977 0.506 0.6086 0.5823 0.5446 0.5305 0.5104 0.4285 27.5 37
RS_GCF_001889045.1 0.3073 0.3106 0.1405 0.5562 0.5143 0.5024 0.4801 0.2564 25 25
RS_GCF_900198195.1 0.3031 0.308 0.1246 0.5387 0.5288 0.4962 0.4868 0.2437 27.5 35
RS_GCF_001547735.1 0.4302 0.4299 0.3897 0.6629 0.6216 0.6237 0.6192 0.4044 70 78
RS_GCF_900217235.1 0.5279 0.5363 0.6492 0.5835 0.6019 0.5403 0.5038 0.4637 25 65
RS_GCF_000166335.1 0.3544 0.3579 0.2363 0.6038 0.5946 0.583 0.5858 0.303 75 80
RS_GCF_000143685.1 0.3111 0.3176 0.1583 0.5606 0.5387 0.5248 0.5031 0.2582 37 40
RS_GCF_004851605.1 0.579 0.5846 0.709 0.6061 0.5586 0.5578 0.5403 0.5398 30 40
RS_GCF_002752675.1 0.6347 0.6445 0.888 0.6038 NA 0.5348 0.5099 0.554 20 28
RS_GCF_003589885.1 0.7281 0.7319 0.9554 0.6784 0.633 0.6057 0.594 0.702 45 55
RS_GCF_001542775.1 0.687 0.6909 0.89 0.6241 0.644 0.5603 0.5358 0.6542 22.5 38
RS_GCF_000092105.1 0.5368 0.5451 0.6319 0.5813 NA 0.5624 0.532 0.4964 31 39
RS_GCF_901482605.1 0.2932 0.2983 0.1263 0.5675 0.5229 0.5319 0.5004 0.2271 37 37
RS_GCF_000165485.1 0.6746 0.678 0.8922 0.6195 0.6396 0.5683 0.5533 0.6394 30 37
RS_GCF_002162375.1 0.478 0.4853 0.5489 0.6015 0.5387 0.5495 0.5267 0.4246 27.5 37
RS_GCF_000306785.1 0.7413 0.7425 0.9532 0.6797 0.6606 0.5898 0.5782 0.7313 28 35
RS_GCF_001997295.1 0.6793 0.6826 0.8738 0.636 0.6396 0.5653 0.5334 0.6485 28 45
RS_GCF_003258315.1 0.6114 0.6217 0.8567 0.6004 0.5752 0.5561 0.5394 0.5398 33 37
RS_GCF_000224085.1 0.4136 0.4216 0.4761 0.5742 0.6296 0.5555 0.5459 0.3397 25 40
RS_GCF_002209445.1 0.3824 0.3905 0.3552 0.5523 0.4904 0.5106 0.4895 0.2966 35 40
RS_GCF_000024125.1 0.5529 0.5612 0.7881 0.5702 0.6214 0.5452 0.5306 0.4649 30 44
RS_GCF_002407065.1 0.7157 0.7167 0.9358 0.6362 0.6364 0.5665 0.5609 0.7097 25 34
RS_GCF_001969385.1 0.6662 0.6713 0.8907 0.6117 0.6055 0.5548 0.5452 0.6247 25 30
RS_GCF_001660485.1 0.7039 0.7061 0.9161 0.6366 0.6577 0.5663 0.5574 0.6839 28 30
RS_GCF_002847445.1 0.6558 0.6603 0.8935 0.6171 0.6182 0.5534 0.5411 0.6095 30 37
RS_GCF_000092125.1 0.6272 0.6334 0.8019 0.622 0.6727 0.5893 0.5765 0.5678 55 65
RS_GCF_000807675.2 0.4719 0.4845 0.6116 0.5795 0.5041 0.533 0.5216 0.363 37 45
RS_GCF_001721645.1 0.4131 0.4206 0.4356 0.5592 0.566 0.5076 0.493 0.3295 26 30
RS_GCF_004087915.1 0.4815 0.4888 0.5669 0.5878 0.5221 0.5378 0.5149 0.4009 38.5 40
RS_GCF_000961095.1 0.5254 0.5374 0.7168 0.5902 0.6283 0.5631 0.5519 0.4502 30 45
RS_GCF_000017265.1 0.711 0.7137 0.9508 0.6426 0.6182 0.5643 0.5521 0.6797 37 47
RS_GCF_000025705.1 0.5754 0.5826 0.7669 0.593 0.5185 0.5449 0.515 0.4988 30 35
RS_GCF_000009905.1 0.6867 0.6934 0.9196 0.6202 0.6197 0.6039 0.5983 0.6433 60 65
RS_GCF_003122365.1 0.7245 0.7226 0.914 0.6606 0.6036 0.5974 0.5705 0.7361 28 40
RS_GCF_002005145.1 0.4538 0.4616 0.5469 0.5967 0.625 0.5478 0.5221 0.3966 50 55
RS_GCF_000737325.1 0.7204 0.7216 0.9344 0.6766 0.6422 0.5747 0.5702 0.7056 30 44
RS_GCF_001483385.1 0.3148 0.3197 0.2186 0.5526 0.5294 0.4969 0.4779 0.2501 23.5 30
RS_GCF_002043005.1 0.6241 0.6317 0.8582 0.6021 0.5636 0.5512 0.5228 0.5602 28 37
RS_GCF_001598035.1 0.3925 0.3994 0.3096 0.5591 0.5091 0.5209 0.5048 0.3454 37 45
RS_GCF_003008535.1 0.668 0.6724 0.9 0.6106 0.5283 0.5466 0.5147 0.6382 29 37
RS_GCF_002441935.1 0.2983 0.3015 0.0952 0.5589 0.5529 0.4893 0.4798 0.2809 30 37
RS_GCF_004564355.1 0.7062 0.7077 0.9085 0.6327 0.6455 0.5602 0.5466 0.6884 30 40
RS_GCF_000010785.1 0.44 0.4413 0.4159 0.6594 0.6168 0.6077 0.602 0.3762 72.5 77.5
RS_GCF_000178835.2 0.3432 0.3482 0.2045 0.5736 0.5407 0.5183 0.499 0.2937 38 45
RS_GCF_000020005.1 0.3631 0.3674 0.2777 0.6183 0.5727 0.5825 0.5564 0.3192 53 56
RS_GCF_000195335.1 0.6808 0.6851 0.895 0.6556 0.6571 0.6396 0.6214 0.6154 67.5 72.5
RS_GCF_004797125.1 0.361 0.3669 0.3018 0.5638 0.5437 0.5093 0.4916 0.2804 25 30
RS_GCF_003367315.1 0.5737 0.5791 0.7833 0.5939 0.5676 0.5466 0.5446 0.517 37 45
RS_GCF_002355375.1 0.4589 0.4655 0.4785 0.5885 0.5596 0.5627 0.5479 0.3991 32.5 40
RS_GCF_001717955.1 0.6549 0.66 0.8744 0.6229 0.5818 0.5412 0.5375 0.6105 27.5 37
RS_GCF_000018285.1 0.4466 0.457 0.4311 0.5722 0.5012 0.5418 0.5092 0.3839 25 30
RS_GCF_001886695.1 0.6271 0.6306 0.8254 0.6038 0.6 0.5418 0.5359 0.5858 30 37
RS_GCF_000202835.1 0.6697 0.6776 0.8968 0.6364 0.6545 0.5682 0.5553 0.5941 31 42
RS_GCF_003585765.1 0.5316 0.5453 0.6944 0.5739 0.6604 0.5792 0.5561 0.4507 26.5 43
RS_GCF_002217795.2 0.5931 0.6018 0.7991 0.5933 0.5834 0.5429 0.5288 0.5292 35 45
RS_GCF_000317835.1 0.6369 0.644 0.8168 0.5984 0.6131 0.567 0.5491 0.5925 30 37
RS_GCF_003260975.1 0.4414 0.4524 0.5183 0.5655 0.6316 0.5546 0.5473 0.3814 25 30
RS_GCF_002215215.1 0.5286 0.5346 0.5917 0.5921 0.5545 0.5333 0.5127 0.4789 20 25
RS_GCF_002795805.1 0.5149 0.5205 0.5704 0.6064 0.5455 0.5264 0.5197 0.4533 27.5 30
RS_GCF_000183725.1 0.4456 0.4521 0.5428 0.5631 0.5586 0.5092 0.502 0.342 25 35
RS_GCF_001187785.1 0.6526 0.6573 0.8659 0.62 0.6091 0.5395 0.538 0.6026 37 45
RS_GCF_002116905.1 0.6972 0.701 0.9471 0.6181 0.566 0.5527 0.5218 0.6491 22.5 35
RS_GCF_000522985.1 0.7261 0.7287 0.9505 0.6889 0.7027 0.6213 0.621 0.696 37 40
RS_GCF_000213655.1 0.4351 0.4422 0.4157 0.5841 0.5304 0.523 0.502 0.3828 27.5 37
RS_GCF_001421015.2 0.4722 0.4892 0.5545 0.5851 0.6196 0.5451 0.5384 0.3846 32.5 40
RS_GCF_000255115.2 0.4211 0.431 0.4386 0.5933 0.5777 0.5473 0.5338 0.3672 30 45
RS_GCF_002557795.1 0.4254 0.4367 0.5088 0.5538 0.5888 0.5659 0.5506 0.3525 30 34
RS_GCF_000021745.1 0.6308 0.6379 0.853 0.6175 0.6019 0.5546 0.5457 0.5873 20 30
RS_GCF_900233005.1 0.4367 0.4438 0.4168 0.5846 0.5681 0.5418 0.5102 0.389 18 22
RS_GCF_000265405.1 0.3681 0.3752 0.2924 0.5707 0.6407 0.5258 0.5163 0.3161 25 37
RS_GCF_001750105.1 0.5885 0.5957 0.7502 0.6129 0.5315 0.5487 0.5271 0.5352 30 45
GB_GCA_000738435.1 0.5364 0.5427 0.6622 0.6036 0.5545 0.5407 0.5215 0.4787 25 30
RS_GCF_900660745.1 0.2806 0.282 0.1031 0.5608 0.5 0.4911 0.4848 0.2431 37 37
RS_GCF_000819445.1 0.6857 0.6925 0.9086 0.6164 0.6415 0.5764 0.5537 0.6082 37 45
RS_GCF_000940995.1 0.4974 0.5108 0.5835 0.5864 0.5764 0.5436 0.5265 0.4166 30 40
RS_GCF_001983935.1 0.559 0.5614 0.6582 0.5879 NA 0.5421 0.526 0.5442 28 30
