# Supplementary material for: A positive correlation between GC content and growth temperature in prokaryotes
Source: BMC Genomics. 2022 Feb 9;23:110. doi: 10.1186/s12864-022-08353-7 (PMC8827189; doi:10.1186/s12864-022-08353-7)
Supplement: Supplementary file 2 — Additional file 2: Supplementary Data S1. The datasets for the 1000 rounds of resampling. [file 12864_2022_8353_MOESM2_ESM.zip › DATA_S1/sample_159.txt]

bac_acc genome_gc_content mrna_gc_content ffold_gc_content trna_gc_content rrna5s_gc_content rrna16s_gc_content rrna23s_gc_content noncod_gc_content temp_toa temp_tmax
RS_GCF_000019165.1 0.5698 0.5806 0.7647 0.594 0.6306 0.5865 0.5695 0.4942 52 56
RS_GCF_001579945.1 0.6166 0.6211 0.7947 0.6143 0.578 0.5548 0.5395 0.5807 29 38
RS_GCF_003312875.1 0.707 0.711 0.9285 0.6583 0.6577 0.5868 0.558 0.6621 32.5 45
RS_GCF_003952265.1 0.6558 0.6607 0.8426 0.6198 0.654 0.5728 0.5605 0.61 30 37
RS_GCF_002804205.1 0.346 0.3529 0.2942 0.5568 0.5172 0.4895 0.4738 0.3234 30 32
RS_GCF_004300825.1 0.7261 0.7247 0.9171 0.6627 0.6667 0.587 0.5747 0.7414 30 40
RS_GCF_002028405.1 0.6504 0.6555 0.8734 0.6022 0.566 0.5508 0.5235 0.6015 32.5 37
RS_GCF_000940995.1 0.4974 0.5108 0.5835 0.5864 0.5764 0.5436 0.5265 0.4166 30 40
RS_GCF_000833025.1 0.3385 0.3476 0.1761 0.5633 0.5486 0.4947 0.4819 0.2722 32.5 42
RS_GCF_001564455.1 0.5397 0.5474 0.7188 0.5635 0.512 0.5603 0.5572 0.4865 37 40
RS_GCF_002310855.1 0.4084 0.4161 0.3811 0.5753 0.4867 0.5291 0.5044 0.3389 24 35
RS_GCF_002749615.1 0.6932 0.6975 0.9355 0.6382 0.6273 0.5549 0.5469 0.6478 25 40
RS_GCF_000265405.1 0.3681 0.3752 0.2924 0.5707 0.6407 0.5258 0.5163 0.3161 25 37
RS_GCF_000196315.1 0.339 0.3425 0.1734 0.5677 0.6437 0.5404 0.5296 0.2885 25 28
RS_GCF_000439435.1 0.2386 0.2459 0.0677 0.5545 0.4588 0.497 0.4922 0.2197 27.5 30
RS_GCF_000010285.1 0.7116 0.7119 0.9259 0.6298 0.6182 0.5733 0.549 0.7163 28 40
RS_GCF_001275345.1 0.705 0.7067 0.9204 0.6318 0.6273 0.5713 0.557 0.6956 28 30
RS_GCF_000725385.1 0.6497 0.6548 0.8713 0.609 0.5981 0.5503 0.5417 0.6163 27.5 37
RS_GCF_000186245.1 0.5391 0.5506 0.7678 0.6037 0.6111 0.5538 0.5312 0.4183 37 40
RS_GCF_002499975.1 0.4613 0.4677 0.4989 0.5812 0.5392 0.5259 0.5037 0.4171 35 40
RS_GCF_003722315.1 0.3419 0.3433 0.2335 0.5887 0.6176 0.5732 0.5635 0.3139 69 78
RS_GCF_000013905.1 0.4224 0.4397 0.4151 0.5736 0.5183 0.5274 0.5038 0.3291 22 30
RS_GCF_000146165.2 0.4589 0.4684 0.5317 0.5786 0.5495 0.547 0.515 0.3984 30 40
RS_GCF_000827125.1 0.5668 0.5764 0.7433 0.6158 0.5676 0.5735 0.5437 0.4859 40 50
RS_GCF_002407245.1 0.6009 0.6065 0.7715 0.6079 0.5818 0.5507 0.5344 0.5611 32 35
RS_GCF_001955715.1 0.6095 0.6161 0.8066 0.5866 0.5648 0.5389 0.5097 0.5428 20 30
RS_GCF_000817955.1 0.6227 0.6316 0.8534 0.6127 0.6455 0.5644 0.5382 0.5392 30 36
RS_GCF_000577895.1 0.2945 0.2978 0.1182 0.5704 0.5516 0.5281 0.5109 0.2502 35 45
RS_GCF_000021565.1 0.3708 0.3726 0.2048 0.6338 0.6339 0.607 0.5917 0.2982 73 80
RS_GCF_002557795.1 0.4254 0.4367 0.5088 0.5538 0.5888 0.5659 0.5506 0.3525 30 34
RS_GCF_004797125.1 0.361 0.3669 0.3018 0.5638 0.5437 0.5093 0.4916 0.2804 25 30
RS_GCF_001854185.1 0.3553 0.3607 0.2781 0.5883 0.5545 0.537 0.4997 0.3047 37 44
RS_GCF_001721645.1 0.4131 0.4206 0.4356 0.5592 0.566 0.5076 0.493 0.3295 26 30
RS_GCF_001590605.1 0.3878 0.3951 0.3561 0.554 0.5647 0.5063 0.4952 0.3258 15 25
RS_GCF_004114975.1 0.6326 0.6395 0.8501 0.6188 0.5872 0.5559 0.5381 0.5889 28 28
RS_GCF_001190945.1 0.6824 0.6848 0.8453 0.6327 0.6273 0.5668 0.5472 0.6542 24 30
RS_GCF_000015025.1 0.6691 0.6677 0.8213 0.6554 0.6818 0.6079 0.5991 0.6797 55 65
RS_GCF_000511385.1 0.5944 0.5996 0.7498 0.6047 0.5818 0.55 0.5341 0.5533 25 37
RS_GCF_001678905.1 0.6259 0.6294 0.7717 0.6033 0.6261 0.5653 0.5544 0.5919 37 45
RS_GCF_001281045.1 0.2501 0.2568 0.0753 0.5536 0.4815 0.4977 0.4962 0.2316 32 37
RS_GCF_000214175.1 0.6224 0.6255 0.7153 0.6326 0.6731 0.589 0.573 0.5896 37 42
RS_GCF_003795125.1 0.3634 0.3686 0.2885 0.5529 0.5438 0.5489 0.5388 0.3109 30 30
RS_GCF_003945325.1 0.6696 0.6724 0.8406 0.6257 0.6364 0.5749 0.5452 0.6345 25 30
RS_GCF_000243155.2 0.4497 0.458 0.523 0.5885 0.5521 0.5398 0.5232 0.3935 38 45
RS_GCF_002355155.1 0.5182 0.5268 0.5147 0.5923 0.6036 0.5666 0.5331 0.4588 33.5 42
RS_GCF_000831005.1 0.5708 0.5774 0.7184 0.6053 0.5676 0.5515 0.5448 0.516 27.5 40
RS_GCF_000218625.1 0.3829 0.3875 0.3941 0.6223 0.5893 0.5523 0.5067 0.3373 47.5 53
RS_GCF_001632775.1 0.7035 0.7051 0.9311 0.6415 0.6055 0.5677 0.5583 0.6917 30 40
RS_GCF_004087915.1 0.4815 0.4888 0.5669 0.5878 0.5221 0.5378 0.5149 0.4009 38.5 40
RS_GCF_004116955.1 0.4376 0.4444 0.502 0.5886 0.5995 0.5511 0.5389 0.3733 29 50
RS_GCF_005144885.1 0.6671 0.6706 0.911 0.6316 0.578 0.5559 0.5536 0.6375 30 30
RS_GCF_001507645.1 0.6096 0.6245 0.8705 0.5747 NA 0.5651 0.5534 0.521 25 30
RS_GCF_000014225.1 0.4462 0.4542 0.472 0.578 0.5765 0.5181 0.5066 0.3902 30 35
RS_GCF_000013285.1 0.2838 0.294 0.0838 0.567 0.5523 0.5268 0.5129 0.2045 41 50
RS_GCF_003367315.1 0.5737 0.5791 0.7833 0.5939 0.5676 0.5466 0.5446 0.517 37 45
RS_GCF_000231405.2 0.4189 0.4251 0.4083 0.5925 0.5804 0.5378 0.5209 0.3629 30 37
RS_GCF_001027545.1 0.3934 0.3966 0.4219 0.5741 0.5856 0.529 0.4897 0.3406 30 34
RS_GCF_000023065.1 0.4903 0.4982 0.5801 0.5833 0.554 0.5514 0.5184 0.4122 22 25
RS_GCF_001563225.1 0.6349 0.6448 0.9152 0.5889 0.6 0.5484 0.5143 0.5613 32.5 40
RS_GCF_900095795.1 0.4797 0.4916 0.6019 0.5563 0.5524 0.5302 0.5129 0.3686 45 50
RS_GCF_000060345.1 0.3661 0.3733 0.3229 0.5696 0.5472 0.5087 0.4995 0.3011 23.5 30
RS_GCF_000189775.2 0.3498 0.3539 0.26 0.5815 0.5769 0.5385 0.508 0.2899 60 70
RS_GCF_000993785.2 0.7202 0.7231 0.9329 0.6685 0.6216 0.5877 0.5622 0.6989 28 37
RS_GCF_002741055.1 0.5212 0.534 0.6983 0.5843 0.625 0.548 0.5361 0.4467 28 30
RS_GCF_000017545.1 0.3499 0.3522 0.2384 0.6221 0.6168 0.5993 0.5854 0.2936 70 79
RS_GCF_000021685.1 0.6428 0.6416 0.757 0.6472 NA 0.658 0.682 0.651 72.5 80
RS_GCF_000022265.1 0.5347 0.5432 0.6789 0.6016 0.6273 0.5473 0.5223 0.4565 30 35
RS_GCF_000020145.1 0.3995 0.4068 0.4567 0.5795 0.5132 0.5046 0.4941 0.3187 30 32
RS_GCF_000024985.1 0.6811 0.6834 0.8747 0.6463 NA 0.6406 0.6546 0.6654 55 65
RS_GCF_004322755.1 0.6578 0.6686 0.9179 0.6125 0.5315 0.5408 0.515 0.5757 29 45
RS_GCF_001308265.1 0.5624 0.5669 0.6834 0.5975 0.5909 0.541 0.5242 0.5206 30 37
RS_GCF_001886695.1 0.6271 0.6306 0.8254 0.6038 0.6 0.5418 0.5359 0.5858 30 37
RS_GCF_000517565.1 0.3208 0.3215 0.1941 0.6068 0.5818 0.5367 0.5156 0.2696 54.5 73
RS_GCF_000819445.1 0.6857 0.6925 0.9086 0.6164 0.6415 0.5764 0.5537 0.6082 37 45
RS_GCF_003795145.1 0.3692 0.3764 0.3317 0.557 0.5495 0.5414 0.529 0.3136 30 37
RS_GCF_002950575.1 0.5833 0.5845 0.6794 0.6218 0.6396 0.5615 0.5443 0.5678 30 35
RS_GCF_000093025.1 0.4264 0.4354 0.3955 0.5904 0.5488 0.5183 0.5045 0.3372 19.5 30
RS_GCF_001687585.2 0.4005 0.4045 0.3488 0.5925 0.5591 0.5571 0.5335 0.3564 25 37
GB_GCA_000632805.1 0.6423 0.6459 0.8485 0.6066 0.6075 0.5516 0.5449 0.6147 30 37
RS_GCF_000455605.1 0.3138 0.3181 0.2043 0.5635 0.5619 0.5073 0.4922 0.2483 37 42
RS_GCF_000439455.1 0.2546 0.2584 0.0548 0.5545 0.4815 0.497 0.4988 0.2397 30 37
RS_GCF_000191045.1 0.3495 0.3473 0.158 0.6583 0.6351 0.6127 0.6039 0.3438 70 75
RS_GCF_000325705.1 0.4475 0.4588 0.5553 0.5659 0.6316 0.5609 0.5519 0.3778 31 44
RS_GCF_002217795.2 0.5931 0.6018 0.7991 0.5933 0.5834 0.5429 0.5288 0.5292 35 45
RS_GCF_000973725.1 0.4734 0.4859 0.4894 0.5754 0.6461 0.5751 0.5548 0.4002 33.5 45
RS_GCF_001956985.1 0.6626 0.6701 0.8929 0.6311 0.6282 0.6074 0.6103 0.6175 20 30
RS_GCF_000763575.1 0.3501 0.3525 0.2628 0.588 0.601 0.575 0.5555 0.313 66 72
RS_GCF_000017805.1 0.6069 0.6102 0.7542 0.6263 NA 0.6307 0.6411 0.5915 50 55
RS_GCF_001302585.1 0.6844 0.6888 0.8814 0.6486 0.5877 0.5919 0.5614 0.6433 28 37
RS_GCF_003355475.1 0.7275 0.7273 0.9493 0.6457 0.6364 0.5685 0.5648 0.7341 30 45
RS_GCF_003544875.1 0.4417 0.4518 0.3952 0.5866 0.5157 0.5385 0.5101 0.3829 33.5 37
RS_GCF_002216855.1 0.3124 0.3191 0.2013 0.5858 0.5168 0.5323 0.5097 0.2389 30 35
RS_GCF_001421015.2 0.4722 0.4892 0.5545 0.5851 0.6196 0.5451 0.5384 0.3846 32.5 40
RS_GCF_001940525.2 0.638 0.643 0.8626 0.6195 0.5963 0.5491 0.5411 0.5945 28 43
RS_GCF_000016425.1 0.6946 0.6979 0.8588 0.662 0.6514 0.5988 0.5657 0.6711 21.5 30
RS_GCF_000020485.1 0.3788 0.3884 0.4003 0.5946 0.6036 0.5777 0.561 0.2909 60 68
RS_GCF_002269345.1 0.6349 0.6385 0.82 0.6179 0.5818 0.5397 0.5406 0.5925 30 37
RS_GCF_000018285.1 0.4466 0.457 0.4311 0.5722 0.5012 0.5418 0.5092 0.3839 25 30
RS_GCF_003345255.1 0.6358 0.6386 0.8405 0.6136 NA 0.5659 0.5449 0.6049 47.5 55
RS_GCF_002117405.1 0.6318 0.6383 0.8372 0.6157 0.5859 0.566 0.5545 0.5949 27.5 37
RS_GCF_002355535.1 0.5276 0.5303 0.4812 0.6062 0.6364 0.5602 0.5378 0.4806 22.5 37
RS_GCF_000183425.1 0.3552 0.3612 0.2878 0.5559 0.5472 0.5211 0.5026 0.3042 30 40
RS_GCF_004101865.1 0.4218 0.4276 0.4215 0.5934 0.6009 0.5565 0.5376 0.3797 35 43
RS_GCF_900070325.1 0.3525 0.3608 0.2938 0.5739 NA 0.5317 0.5142 0.2787 55 65
RS_GCF_000816085.1 0.3558 0.3606 0.2954 0.5782 0.5273 0.5166 0.5019 0.3064 32.5 45
RS_GCF_000013705.1 0.5572 0.5657 0.7122 0.6008 0.5596 0.5322 0.5241 0.473 42 52
RS_GCF_002504165.1 0.6477 0.6491 0.8679 0.6192 0.5596 0.5404 0.5432 0.6365 28 37
RS_GCF_002221505.1 0.4017 0.4095 0.364 0.5757 0.4815 0.5315 0.5005 0.3337 30 35
RS_GCF_000185805.1 0.5213 0.5227 0.5934 0.667 0.6667 0.6334 0.6239 0.452 75 80
RS_GCF_002215215.1 0.5286 0.5346 0.5917 0.5921 0.5545 0.5333 0.5127 0.4789 20 25
RS_GCF_001644645.1 0.4151 0.4221 0.4057 0.5666 0.5612 0.5301 0.5035 0.3775 25 37
RS_GCF_001294575.1 0.5823 0.5903 0.7589 0.5978 0.5283 0.5321 0.5157 0.5238 28 30
RS_GCF_001310225.1 0.318 0.3256 0.2167 0.5611 0.5392 0.502 0.4909 0.2444 28 55
RS_GCF_001636295.1 0.7381 0.7399 0.9527 0.6619 0.6909 0.5866 0.5746 0.725 30 40
RS_GCF_002240415.1 0.4679 0.4785 0.5402 0.5868 0.6287 0.5503 0.5416 0.3963 33.5 44
RS_GCF_001885235.1 0.3214 0.3285 0.1544 0.5812 0.4875 0.5193 0.4821 0.2416 37 42
RS_GCF_000196455.1 0.333 0.338 0.1646 0.5928 0.5382 0.5187 0.5039 0.2592 33.5 45
RS_GCF_000023265.1 0.6829 0.6836 0.8183 0.6487 0.6818 0.6072 0.6003 0.6764 48 57
RS_GCF_001051995.2 0.6642 0.6688 0.8831 0.6083 NA 0.5601 0.5444 0.6163 31 45
RS_GCF_001553625.1 0.5893 0.5985 0.8031 0.5985 0.5766 0.5614 0.5298 0.5124 37 39
RS_GCF_000013885.1 0.6162 0.6258 0.8152 0.6159 0.578 0.5495 0.532 0.5733 29 37
RS_GCF_002243605.1 0.5214 0.5307 0.7462 0.5902 0.6071 0.594 0.5747 0.4602 57.5 70
RS_GCF_001620265.1 0.6653 0.6684 0.884 0.6327 0.6 0.551 0.5435 0.6402 30 37
RS_GCF_006494775.1 0.7225 0.7248 0.9397 0.6537 0.6636 0.5781 0.557 0.6941 33.5 42
RS_GCF_000829395.1 0.3822 0.3885 0.3151 0.5547 0.5664 0.5132 0.5011 0.3276 25 37
RS_GCF_000022025.1 0.6596 0.6648 0.8376 0.6208 0.6606 0.5681 0.5488 0.6163 25 37
RS_GCF_006159205.1 0.4086 0.4181 0.4248 0.565 0.5481 0.5073 0.4917 0.3485 27.5 40
RS_GCF_003967195.1 0.5307 0.5407 0.6761 0.6028 0.5586 0.539 0.525 0.4462 31 34
RS_GCF_000016785.1 0.461 0.4624 0.5145 0.6476 0.6381 0.6386 0.6018 0.4103 80 88
RS_GCF_000013985.1 0.6546 0.6589 0.8863 0.6123 0.6182 0.535 0.5326 0.6127 37 37
RS_GCF_001043175.1 0.5384 0.5466 0.6584 0.5965 0.5648 0.5527 0.5339 0.4725 17 22
RS_GCF_002441935.1 0.2983 0.3015 0.0952 0.5589 0.5529 0.4893 0.4798 0.2809 30 37
RS_GCF_006542275.1 0.5839 0.5972 0.8411 0.5962 0.6062 0.5541 0.5464 0.5063 25 37
RS_GCF_001305675.1 0.68 0.6855 0.8838 0.6233 0.6296 0.5784 0.5436 0.6242 30 40
RS_GCF_000009905.1 0.6867 0.6934 0.9196 0.6202 0.6197 0.6039 0.5983 0.6433 60 65
RS_GCF_000317835.1 0.6369 0.644 0.8168 0.5984 0.6131 0.567 0.5491 0.5925 30 37
RS_GCF_001013905.1 0.7268 0.728 0.9362 0.6611 0.6298 0.5936 0.5722 0.7214 30 50
RS_GCF_004001245.1 0.6399 0.6473 0.8747 0.607 0.5586 0.5515 0.5406 0.5692 45 50
RS_GCF_000960975.1 0.6214 0.6289 0.8381 0.6077 0.5909 0.5508 0.5286 0.5583 29 40
RS_GCF_003344925.1 0.3499 0.3576 0.2263 0.5647 0.5534 0.5033 0.4923 0.2591 25 40
RS_GCF_000024365.1 0.7092 0.712 0.9268 0.666 0.6306 0.5872 0.5628 0.6838 25 35
RS_GCF_000222485.1 0.3815 0.392 0.3651 0.5625 0.6053 0.5356 0.5294 0.3147 25 30
RS_GCF_002209445.1 0.3824 0.3905 0.3552 0.5523 0.4904 0.5106 0.4895 0.2966 35 40
RS_GCF_000294775.2 0.4088 0.4169 0.4037 0.5904 0.5899 0.5523 0.5316 0.3569 37 45
RS_GCF_001698205.1 0.6575 0.6604 0.8522 0.6164 0.6 0.5498 0.5401 0.6159 33.5 37
RS_GCF_002101395.1 0.5351 0.5471 0.6932 0.5884 0.6532 0.5571 0.5435 0.4549 37 48
RS_GCF_001643015.1 0.5175 0.5254 0.5068 0.5996 0.5946 0.5623 0.5302 0.4575 28 45
RS_GCF_000332115.1 0.3532 0.3596 0.2316 0.5413 0.5096 0.5007 0.4666 0.2911 25 32
RS_GCF_003410315.1 0.3125 0.3179 0.1465 0.5574 0.5149 0.4927 0.4833 0.2433 37 40
RS_GCF_002117105.1 0.477 0.4835 0.5729 0.5945 0.5455 0.5343 0.5172 0.4228 17.5 30
RS_GCF_002201795.1 0.3927 0.4044 0.3746 0.5702 0.5755 0.5214 0.496 0.3213 36 40
RS_GCF_001708405.1 0.434 0.44 0.387 0.5929 0.5495 0.5287 0.5158 0.3696 33.5 40
RS_GCF_001750165.1 0.4166 0.4253 0.3791 0.5764 0.4734 0.5306 0.5083 0.3491 25 30
RS_GCF_000522985.1 0.7261 0.7287 0.9505 0.6889 0.7027 0.6213 0.621 0.696 37 40
RS_GCF_000016905.1 0.314 0.3122 0.1893 0.62 0.6542 0.6047 0.5919 0.2837 70 80
