# Supplementary material for: A positive correlation between GC content and growth temperature in prokaryotes
Source: BMC Genomics. 2022 Feb 9;23:110. doi: 10.1186/s12864-022-08353-7 (PMC8827189; doi:10.1186/s12864-022-08353-7)
Supplement: Supplementary file 2 — Additional file 2: Supplementary Data S1. The datasets for the 1000 rounds of resampling. [file 12864_2022_8353_MOESM2_ESM.zip › DATA_S1/sample_160.txt]

bac_acc genome_gc_content mrna_gc_content ffold_gc_content trna_gc_content rrna5s_gc_content rrna16s_gc_content rrna23s_gc_content noncod_gc_content temp_toa temp_tmax
RS_GCF_002043005.1 0.6241 0.6317 0.8582 0.6021 0.5636 0.5512 0.5228 0.5602 28 37
RS_GCF_000194135.1 0.3747 0.3747 0.307 0.6205 0.5849 0.5671 0.562 0.3375 53 65
RS_GCF_000242595.2 0.5777 0.5812 0.7157 0.5996 0.6196 0.5631 0.5199 0.5208 33.5 47
RS_GCF_001653755.1 0.3817 0.3877 0.2484 0.56 0.5962 0.4932 0.494 0.3142 30 35
RS_GCF_000165485.1 0.6746 0.678 0.8922 0.6195 0.6396 0.5683 0.5533 0.6394 30 37
RS_GCF_000178955.2 0.5791 0.5886 0.7096 0.6088 0.5888 0.5428 0.5229 0.5195 25.5 28
RS_GCF_000202835.1 0.6697 0.6776 0.8968 0.6364 0.6545 0.5682 0.5553 0.5941 31 42
RS_GCF_001701025.1 0.7001 0.7039 0.9136 0.6593 0.6036 0.5881 0.5637 0.6627 26.5 37
RS_GCF_000260985.4 0.4475 0.4528 0.4861 0.5989 0.5545 0.5276 0.5117 0.3915 30 37
RS_GCF_001682385.1 0.6783 0.6813 0.9158 0.6154 0.5741 0.5548 0.5455 0.6488 37.5 45
RS_GCF_000196255.1 0.4173 0.4264 0.3655 0.5774 0.5772 0.535 0.5124 0.3637 10 18
RS_GCF_001761365.1 0.2964 0.3026 0.1397 0.5564 0.4902 0.4967 0.4756 0.2333 25 35
RS_GCF_002804005.1 0.2799 0.2867 0.1289 0.5439 0.4828 0.4938 0.4848 0.2607 30 32
RS_GCF_001617605.1 0.3765 0.3832 0.3035 0.5789 0.5455 0.5349 0.5193 0.3172 30 55
RS_GCF_000010285.1 0.7116 0.7119 0.9259 0.6298 0.6182 0.5733 0.549 0.7163 28 40
RS_GCF_001590605.1 0.3878 0.3951 0.3561 0.554 0.5647 0.5063 0.4952 0.3258 15 25
RS_GCF_000183745.1 0.6981 0.7028 0.9385 0.6507 0.6262 0.625 0.6141 0.6316 60 68
RS_GCF_900289045.1 0.6831 0.6866 0.8906 0.6421 0.6545 0.5688 0.5529 0.6529 30 35
RS_GCF_000284615.1 0.5743 0.58 0.7343 0.6082 0.5596 0.5508 0.5468 0.5107 30 50
RS_GCF_003991565.1 0.4356 0.4451 0.5294 0.5587 0.5647 0.5736 0.5677 0.3461 37 42
RS_GCF_002804245.1 0.2722 0.276 0.0725 0.5598 0.4884 0.4941 0.4771 0.2539 33.5 37
RS_GCF_001295365.1 0.4389 0.4474 0.5632 0.5905 0.5753 0.5849 0.5658 0.3795 60 68
RS_GCF_002157145.1 0.6424 0.6493 0.8627 0.5963 0.521 0.5402 0.5149 0.5895 31.25 40
RS_GCF_900217235.1 0.5279 0.5363 0.6492 0.5835 0.6019 0.5403 0.5038 0.4637 25 65
RS_GCF_002504165.1 0.6477 0.6491 0.8679 0.6192 0.5596 0.5404 0.5432 0.6365 28 37
RS_GCF_001548015.1 0.7078 0.7146 0.9447 0.6472 0.6215 0.5778 0.5751 0.669 28 30
RS_GCF_002157205.1 0.5905 0.598 0.7555 0.6027 0.6126 0.5694 0.5484 0.5263 27.5 37
RS_GCF_002355535.1 0.5276 0.5303 0.4812 0.6062 0.6364 0.5602 0.5378 0.4806 22.5 37
RS_GCF_000186265.1 0.3377 0.343 0.2412 0.5652 0.5514 0.5146 0.5081 0.2893 22.5 28
RS_GCF_000828675.1 0.388 0.3887 0.3204 0.6301 0.5833 0.5931 0.572 0.3549 60 72
RS_GCF_001465295.1 0.401 0.4092 0.3644 0.5696 0.4787 0.5333 0.4998 0.3273 25 30
RS_GCF_001956985.1 0.6626 0.6701 0.8929 0.6311 0.6282 0.6074 0.6103 0.6175 20 30
RS_GCF_000830985.1 0.576 0.5828 0.7294 0.6105 0.5596 0.5479 0.536 0.5184 27.5 40
RS_GCF_001857945.1 0.3993 0.4049 0.328 0.5829 0.6256 0.546 0.5313 0.3514 25 35
RS_GCF_003352185.1 0.6055 0.6136 0.8252 0.6035 0.5364 0.5374 0.5211 0.5327 30 30
RS_GCF_001189295.1 0.6871 0.6894 0.8675 0.6429 0.5909 0.5731 0.5606 0.6715 29 37
RS_GCF_005222225.1 0.4977 0.506 0.6086 0.5823 0.5446 0.5305 0.5104 0.4285 27.5 37
RS_GCF_002407245.1 0.6009 0.6065 0.7715 0.6079 0.5818 0.5507 0.5344 0.5611 32 35
RS_GCF_000025605.1 0.4693 0.4705 0.4742 0.6676 0.6168 0.6293 0.5953 0.4119 85 89
RS_GCF_003589885.1 0.7281 0.7319 0.9554 0.6784 0.633 0.6057 0.594 0.702 45 55
RS_GCF_000026125.1 0.5429 0.5535 0.7076 0.5908 0.5189 0.5324 0.5068 0.4681 25 30
RS_GCF_001941825.1 0.6546 0.6658 0.9151 0.6157 0.5283 0.5455 0.5207 0.5563 30 37
RS_GCF_000306785.1 0.7413 0.7425 0.9532 0.6797 0.6606 0.5898 0.5782 0.7313 28 35
RS_GCF_000439435.1 0.2386 0.2459 0.0677 0.5545 0.4588 0.497 0.4922 0.2197 27.5 30
RS_GCF_001975705.1 0.6567 0.6618 0.9019 0.6116 0.6 0.5558 0.5443 0.6087 25 40
RS_GCF_003544875.1 0.4417 0.4518 0.3952 0.5866 0.5157 0.5385 0.5101 0.3829 33.5 37
RS_GCF_001310225.1 0.318 0.3256 0.2167 0.5611 0.5392 0.502 0.4909 0.2444 28 55
RS_GCF_000025305.1 0.5584 0.5704 0.8199 0.5804 0.5804 0.5411 0.5389 0.4574 33.5 45
RS_GCF_000214175.1 0.6224 0.6255 0.7153 0.6326 0.6731 0.589 0.573 0.5896 37 42
RS_GCF_000238395.3 0.3916 0.3992 0.3117 0.5662 0.4935 0.5322 0.4994 0.3269 12.5 25
RS_GCF_000177235.2 0.3652 0.3687 0.2654 0.5891 0.5582 0.5451 0.5308 0.3388 37 40
RS_GCF_004322855.1 0.7167 0.7172 0.9017 0.6714 0.6606 0.6038 0.5949 0.7115 32.5 50
RS_GCF_000190635.1 0.4635 0.4734 0.6015 0.5957 0.557 0.5337 0.5163 0.3837 28 37
RS_GCF_000018105.1 0.4696 0.4821 0.5351 0.5701 0.5856 0.5467 0.5266 0.4112 29 35
RS_GCF_001628815.1 0.6147 0.6218 0.829 0.6082 0.6182 0.5615 0.5404 0.553 32.5 42
RS_GCF_000812665.2 0.5316 0.5388 0.6291 0.5988 0.5636 0.5426 0.517 0.4816 21 27
RS_GCF_000185805.1 0.5213 0.5227 0.5934 0.667 0.6667 0.6334 0.6239 0.452 75 80
RS_GCF_000020725.1 0.6027 0.615 0.8236 0.6023 0.6071 0.552 0.5251 0.5153 30 30
RS_GCF_001444405.1 0.4058 0.4126 0.3358 0.5731 0.4823 0.5296 0.5047 0.3408 31 37
RS_GCF_002005305.1 0.443 0.4547 0.46 0.5713 0.5213 0.5347 0.5062 0.376 12.5 20
RS_GCF_002243605.1 0.5214 0.5307 0.7462 0.5902 0.6071 0.594 0.5747 0.4602 57.5 70
RS_GCF_001294575.1 0.5823 0.5903 0.7589 0.5978 0.5283 0.5321 0.5157 0.5238 28 30
RS_GCF_004001245.1 0.6399 0.6473 0.8747 0.607 0.5586 0.5515 0.5406 0.5692 45 50
RS_GCF_001545095.1 0.3743 0.3796 0.3119 0.5634 0.5075 0.5123 0.5059 0.3216 37 40
RS_GCF_001077815.2 0.5833 0.5866 0.708 0.6094 0.6 0.5384 0.5323 0.5488 28 37
RS_GCF_003122365.1 0.7245 0.7226 0.914 0.6606 0.6036 0.5974 0.5705 0.7361 28 40
RS_GCF_001267155.1 0.2492 0.2563 0.0862 0.5545 0.4588 0.4984 0.485 0.2291 32 41
RS_GCF_002211785.1 0.3118 0.3183 0.1413 0.579 0.4707 0.5095 0.4759 0.2583 20 25
RS_GCF_001708405.1 0.434 0.44 0.387 0.5929 0.5495 0.5287 0.5158 0.3696 33.5 40
RS_GCF_001953055.1 0.5859 0.5911 0.7519 0.6154 0.5909 0.5523 0.5317 0.5437 27.5 35
RS_GCF_000143165.1 0.5504 0.5606 0.7224 0.6089 0.5714 0.5391 0.5358 0.4687 31 34
RS_GCF_001187845.1 0.5468 0.5505 0.6029 0.6017 0.5455 0.5393 0.5105 0.5052 20 25
RS_GCF_003258705.1 0.372 0.3782 0.2813 0.5584 0.5385 0.5013 0.487 0.3189 20 30
RS_GCF_001186155.3 0.3939 0.398 0.329 0.5886 0.5545 0.557 0.5351 0.3509 26 30
RS_GCF_000145275.1 0.3121 0.3203 0.1459 0.5659 0.5032 0.5233 0.5028 0.256 37 40
RS_GCF_002085925.1 0.6376 0.6432 0.8698 0.6205 0.5963 0.5491 0.5393 0.5895 37 41
RS_GCF_000024985.1 0.6811 0.6834 0.8747 0.6463 NA 0.6406 0.6546 0.6654 55 65
RS_GCF_000192745.1 0.6713 0.6758 0.9004 0.6271 0.6422 0.5625 0.5609 0.6332 37 50
RS_GCF_001507665.1 0.706 0.7093 0.9446 0.6113 NA 0.554 0.5631 0.6793 25 37
RS_GCF_006159205.1 0.4086 0.4181 0.4248 0.565 0.5481 0.5073 0.4917 0.3485 27.5 40
RS_GCF_006740705.1 0.4587 0.4651 0.5615 0.6007 0.6071 0.5823 0.5509 0.4138 35 40
RS_GCF_005144885.1 0.6671 0.6706 0.911 0.6316 0.578 0.5559 0.5536 0.6375 30 30
RS_GCF_001273775.1 0.6199 0.6257 0.8598 0.6257 0.6273 0.5794 0.5546 0.5745 39 40
RS_GCF_001542775.1 0.687 0.6909 0.89 0.6241 0.644 0.5603 0.5358 0.6542 22.5 38
RS_GCF_001988955.1 0.527 0.5363 0.6931 0.5679 NA 0.5574 0.5677 0.4347 30 30
RS_GCF_002076895.1 0.385 0.3954 0.3387 0.5761 0.5242 0.5258 0.4983 0.3212 11.5 25
RS_GCF_000265405.1 0.3681 0.3752 0.2924 0.5707 0.6407 0.5258 0.5163 0.3161 25 37
RS_GCF_002216855.1 0.3124 0.3191 0.2013 0.5858 0.5168 0.5323 0.5097 0.2389 30 35
RS_GCF_002900365.1 0.504 0.5149 0.6175 0.5878 0.6265 0.5462 0.5317 0.424 37 37
RS_GCF_003344925.1 0.3499 0.3576 0.2263 0.5647 0.5534 0.5033 0.4923 0.2591 25 40
RS_GCF_001308265.1 0.5624 0.5669 0.6834 0.5975 0.5909 0.541 0.5242 0.5206 30 37
RS_GCF_000724485.1 0.3859 0.3933 0.3589 0.5915 0.5896 0.5643 0.5404 0.336 55 60
RS_GCF_001543325.1 0.2977 0.303 0.1619 0.5713 0.5429 0.498 0.4844 0.2366 23 34
RS_GCF_000236685.1 0.462 0.4684 0.5116 0.5691 0.5981 0.6039 0.5777 0.3937 27.5 30
RS_GCF_000190595.1 0.3211 0.3267 0.1473 0.5648 0.6058 0.497 0.5014 0.2495 26 40
RS_GCF_003006155.1 0.6568 0.6638 0.8673 0.6057 0.5487 0.5673 0.549 0.6227 30 45
RS_GCF_003410315.1 0.3125 0.3179 0.1465 0.5574 0.5149 0.4927 0.4833 0.2433 37 40
RS_GCF_000817955.1 0.6227 0.6316 0.8534 0.6127 0.6455 0.5644 0.5382 0.5392 30 36
RS_GCF_005166025.1 0.3613 0.3681 0.2849 0.5861 0.5083 0.5326 0.5147 0.2976 35 40
RS_GCF_005280315.1 0.6532 0.6647 0.9047 0.6134 0.5327 0.5371 0.5139 0.5639 29 37
RS_GCF_000284015.1 0.7295 0.7306 0.9308 0.667 0.6727 0.5926 0.5854 0.7208 32 37
RS_GCF_004214795.1 0.2803 0.2823 0.0623 0.5548 NA 0.4875 0.4719 0.2177 37 45
RS_GCF_001307805.1 0.4212 0.4287 0.4644 0.5948 0.5616 0.5619 0.5427 0.3751 35 45
RS_GCF_000176915.2 0.6256 0.6335 0.8781 0.5831 0.5872 0.5523 0.5116 0.5596 27.5 35
RS_GCF_000512735.1 0.4519 0.4536 0.4695 0.6594 0.6168 0.622 0.6147 0.3802 80 89
RS_GCF_000974685.2 0.559 0.5648 0.6918 0.5814 0.5138 0.5352 0.5021 0.4905 27.5 30
RS_GCF_000092905.1 0.5911 0.5951 0.7789 0.6113 0.6404 0.6254 0.6232 0.5604 55 65
RS_GCF_004300825.1 0.7261 0.7247 0.9171 0.6627 0.6667 0.587 0.5747 0.7414 30 40
RS_GCF_000724625.1 0.6083 0.6129 0.7658 0.6047 0.6421 0.5557 0.5348 0.5695 30 30
RS_GCF_004358345.1 0.3963 0.4031 0.3384 0.57 0.5221 0.5332 0.5081 0.3637 15 26
RS_GCF_002804205.1 0.346 0.3529 0.2942 0.5568 0.5172 0.4895 0.4738 0.3234 30 32
GB_GCA_000632805.1 0.6423 0.6459 0.8485 0.6066 0.6075 0.5516 0.5449 0.6147 30 37
RS_GCF_900198195.1 0.3031 0.308 0.1246 0.5387 0.5288 0.4962 0.4868 0.2437 27.5 35
RS_GCF_002240415.1 0.4679 0.4785 0.5402 0.5868 0.6287 0.5503 0.5416 0.3963 33.5 44
RS_GCF_002278075.1 0.6294 0.6361 0.8518 0.6005 NA 0.5558 0.5293 0.5907 27.5 37
RS_GCF_000017805.1 0.6069 0.6102 0.7542 0.6263 NA 0.6307 0.6411 0.5915 50 55
RS_GCF_000025225.2 0.4421 0.4486 0.486 0.5709 0.5179 0.5279 0.4972 0.3832 37 42
RS_GCF_000018945.1 0.4694 0.4709 0.5228 0.647 0.6476 0.6382 0.6087 0.4159 80 90
RS_GCF_000503895.1 0.6388 0.6448 0.8314 0.6112 0.6182 0.5503 0.5442 0.601 32.5 35
RS_GCF_001888185.1 0.5858 0.5914 0.7289 0.6046 0.5818 0.5465 0.5296 0.5449 24 30
RS_GCF_000092405.1 0.5099 0.5161 0.5865 0.6124 0.6058 0.5697 0.5538 0.462 55 60
RS_GCF_000940805.1 0.4863 0.4959 0.5845 0.59 0.5545 0.5471 0.5233 0.4238 30 40
RS_GCF_001651805.1 0.5879 0.5975 0.7869 0.591 0.5495 0.545 0.5296 0.5228 22.5 35
RS_GCF_003522965.1 0.3473 0.3529 0.2665 0.547 0.5446 0.5255 0.507 0.2763 37 47
RS_GCF_001660485.1 0.7039 0.7061 0.9161 0.6366 0.6577 0.5663 0.5574 0.6839 28 30
RS_GCF_001697185.1 0.3164 0.3208 0.1555 0.5585 0.48 0.4934 0.4843 0.2501 25 37
RS_GCF_001598035.1 0.3925 0.3994 0.3096 0.5591 0.5091 0.5209 0.5048 0.3454 37 45
RS_GCF_000828475.1 0.6284 0.6328 0.8288 0.6177 0.5727 0.5602 0.5472 0.5924 35 43
RS_GCF_001028705.1 0.6261 0.6306 0.8107 0.6246 0.5636 0.5417 0.5349 0.5834 32 50
RS_GCF_001687605.2 0.4998 0.5107 0.6808 0.5932 0.5666 0.5641 0.5362 0.4163 30 37
RS_GCF_000213655.1 0.4351 0.4422 0.4157 0.5841 0.5304 0.523 0.502 0.3828 27.5 37
RS_GCF_000024085.1 0.4369 0.4432 0.4247 0.5906 0.5405 0.5228 0.5161 0.3775 33.5 43
RS_GCF_002804025.1 0.2687 0.2717 0.0753 0.5593 0.4709 0.4941 0.4764 0.252 37 37
RS_GCF_000014225.1 0.4462 0.4542 0.472 0.578 0.5765 0.5181 0.5066 0.3902 30 35
RS_GCF_001889045.1 0.3073 0.3106 0.1405 0.5562 0.5143 0.5024 0.4801 0.2564 25 25
RS_GCF_000015025.1 0.6691 0.6677 0.8213 0.6554 0.6818 0.6079 0.5991 0.6797 55 65
RS_GCF_000816085.1 0.3558 0.3606 0.2954 0.5782 0.5273 0.5166 0.5019 0.3064 32.5 45
RS_GCF_003403095.1 0.5489 0.5566 0.6848 0.5966 0.6019 0.5483 0.5383 0.4899 28 41
RS_GCF_003015185.1 0.6045 0.6076 0.7728 0.6055 0.5963 0.5561 0.5394 0.5846 30 35
RS_GCF_004102025.1 0.6682 0.6725 0.83 0.632 0.6364 0.5963 0.5912 0.6431 37 42
RS_GCF_002356355.1 0.6425 0.6526 0.8916 0.6288 0.5946 0.5603 0.543 0.5674 32 40
RS_GCF_000166355.1 0.3611 0.3649 0.2517 0.6011 0.5946 0.585 0.5844 0.3108 65 80
RS_GCF_001187785.1 0.6526 0.6573 0.8659 0.62 0.6091 0.5395 0.538 0.6026 37 45
RS_GCF_000144695.1 0.3663 0.3729 0.2714 0.5895 0.5727 0.5416 0.4858 0.3023 39 47
RS_GCF_000217815.1 0.4032 0.4039 0.3296 0.6351 0.6389 0.6257 0.6113 0.3738 70 84
RS_GCF_003431825.1 0.6417 0.6467 0.8484 0.6134 0.6091 0.538 0.5329 0.5925 30 37
RS_GCF_000226565.1 0.423 0.4304 0.4005 0.5854 0.48 0.518 0.509 0.3607 25 30
RS_GCF_000020145.1 0.3995 0.4068 0.4567 0.5795 0.5132 0.5046 0.4941 0.3187 30 32
RS_GCF_000831005.1 0.5708 0.5774 0.7184 0.6053 0.5676 0.5515 0.5448 0.516 27.5 40
RS_GCF_000215975.1 0.3059 0.307 0.154 0.6254 0.6481 0.6166 0.6104 0.248 83 90
RS_GCF_900231165.1 0.6397 0.648 0.8634 0.6133 0.6514 0.5604 0.5503 0.5863 28 37
RS_GCF_006494775.1 0.7225 0.7248 0.9397 0.6537 0.6636 0.5781 0.557 0.6941 33.5 42
RS_GCF_003966955.1 0.656 0.6622 0.8644 0.6137 0.6636 0.6446 0.6327 0.606 37 45
RS_GCF_000179915.2 0.5734 0.5801 0.6872 0.602 0.6 0.5495 0.5212 0.5189 25 30
RS_GCF_003945345.1 0.4531 0.4597 0.4744 0.5916 0.6339 0.5454 0.535 0.405 25 30
