# Supplementary material for: A positive correlation between GC content and growth temperature in prokaryotes
Source: BMC Genomics. 2022 Feb 9;23:110. doi: 10.1186/s12864-022-08353-7 (PMC8827189; doi:10.1186/s12864-022-08353-7)
Supplement: Supplementary file 2 — Additional file 2: Supplementary Data S1. The datasets for the 1000 rounds of resampling. [file 12864_2022_8353_MOESM2_ESM.zip › DATA_S1/sample_165.txt]

bac_acc genome_gc_content mrna_gc_content ffold_gc_content trna_gc_content rrna5s_gc_content rrna16s_gc_content rrna23s_gc_content noncod_gc_content temp_toa temp_tmax
RS_GCF_002355595.1 0.4405 0.4475 0.5014 0.5413 0.5189 0.4988 0.4821 0.3717 29 35
RS_GCF_002290085.1 0.2698 0.2732 0.0727 0.5602 0.4419 0.4934 0.4774 0.2527 34.5 37
RS_GCF_003966975.1 0.5061 0.519 0.6842 0.6112 0.6111 0.5428 0.5286 0.3844 27.5 37
RS_GCF_000818095.1 0.4237 0.4281 0.3831 0.5596 0.5506 0.5498 0.5275 0.3837 37 50
RS_GCF_000816145.1 0.4947 0.4966 0.5918 0.6364 0.6389 0.6214 0.5858 0.4543 70 90
RS_GCF_001698205.1 0.6575 0.6604 0.8522 0.6164 0.6 0.5498 0.5401 0.6159 33.5 37
RS_GCF_000496285.1 0.3556 0.3616 0.2471 0.591 0.5573 0.5347 0.5176 0.3085 35 45
RS_GCF_001679725.1 0.6838 0.688 0.8927 0.6239 0.623 0.5596 0.5333 0.6484 20 28
RS_GCF_002749615.1 0.6932 0.6975 0.9355 0.6382 0.6273 0.5549 0.5469 0.6478 25 40
RS_GCF_900660745.1 0.2806 0.282 0.1031 0.5608 0.5 0.4911 0.4848 0.2431 37 37
RS_GCF_000828675.1 0.388 0.3887 0.3204 0.6301 0.5833 0.5931 0.572 0.3549 60 72
RS_GCF_001421015.2 0.4722 0.4892 0.5545 0.5851 0.6196 0.5451 0.5384 0.3846 32.5 40
RS_GCF_002237555.1 0.6154 0.6198 0.7969 0.606 0.6 0.5524 0.5392 0.5782 21 43.5
RS_GCF_000724485.1 0.3859 0.3933 0.3589 0.5915 0.5896 0.5643 0.5404 0.336 55 60
RS_GCF_000017425.1 0.3587 0.3634 0.2607 0.5917 0.5752 0.5441 0.5219 0.3188 33.5 50
RS_GCF_003585765.1 0.5316 0.5453 0.6944 0.5739 0.6604 0.5792 0.5561 0.4507 26.5 43
RS_GCF_000827125.1 0.5668 0.5764 0.7433 0.6158 0.5676 0.5735 0.5437 0.4859 40 50
RS_GCF_000828655.1 0.5133 0.515 0.6446 0.639 0.6574 0.6231 0.5926 0.4673 60 72
RS_GCF_000265405.1 0.3681 0.3752 0.2924 0.5707 0.6407 0.5258 0.5163 0.3161 25 37
RS_GCF_000696485.1 0.5265 0.5336 0.5839 0.5886 0.5676 0.5551 0.5438 0.4619 37 43
RS_GCF_001886615.1 0.6788 0.6845 0.9215 0.607 0.6036 0.5603 0.55 0.6319 30 45
RS_GCF_004322755.1 0.6578 0.6686 0.9179 0.6125 0.5315 0.5408 0.515 0.5757 29 45
RS_GCF_000024025.1 0.6977 0.7022 0.9063 0.6678 0.6765 0.5937 0.578 0.6584 25 37
RS_GCF_001750685.1 0.386 0.3927 0.3639 0.5911 0.5586 0.5524 0.5156 0.3306 40 45
RS_GCF_001704115.1 0.4164 0.4261 0.4145 0.5788 0.5225 0.529 0.5074 0.3534 32.5 45
RS_GCF_001887245.1 0.5915 0.5985 0.6915 0.6138 0.6667 0.5624 0.5372 0.5325 30 37
RS_GCF_001628815.1 0.6147 0.6218 0.829 0.6082 0.6182 0.5615 0.5404 0.553 32.5 42
RS_GCF_003260975.1 0.4414 0.4524 0.5183 0.5655 0.6316 0.5546 0.5473 0.3814 25 30
RS_GCF_000196795.1 0.3873 0.398 0.2898 0.5767 0.5225 0.5264 0.5083 0.2988 30 37
RS_GCF_002005305.1 0.443 0.4547 0.46 0.5713 0.5213 0.5347 0.5062 0.376 12.5 20
RS_GCF_001687585.2 0.4005 0.4045 0.3488 0.5925 0.5591 0.5571 0.5335 0.3564 25 37
RS_GCF_001708405.1 0.434 0.44 0.387 0.5929 0.5495 0.5287 0.5158 0.3696 33.5 40
RS_GCF_000026125.1 0.5429 0.5535 0.7076 0.5908 0.5189 0.5324 0.5068 0.4681 25 30
RS_GCF_000152825.2 0.6066 0.6095 0.7883 0.609 0.6111 0.5498 0.5484 0.576 30 37
RS_GCF_001445575.1 0.6064 0.6128 0.7321 0.6099 0.6182 0.56 0.5329 0.5657 22.5 25
RS_GCF_000213255.1 0.4345 0.4405 0.495 0.5934 0.5636 0.5446 0.5385 0.3651 50 60
RS_GCF_000165465.1 0.3029 0.3061 0.1325 0.5722 0.5357 0.5218 0.4758 0.2521 37 50
RS_GCF_003054555.1 0.6975 0.7016 0.8925 0.6411 0.6126 0.5814 0.5683 0.6708 23 30
RS_GCF_000025605.1 0.4693 0.4705 0.4742 0.6676 0.6168 0.6293 0.5953 0.4119 85 89
RS_GCF_000024845.1 0.643 0.6509 0.8651 0.6421 0.5844 0.6215 0.6137 0.5529 65 77
RS_GCF_000020525.1 0.4504 0.4619 0.5835 0.5776 0.549 0.5121 0.4958 0.3754 25 30
RS_GCF_000974685.2 0.559 0.5648 0.6918 0.5814 0.5138 0.5352 0.5021 0.4905 27.5 30
RS_GCF_003952265.1 0.6558 0.6607 0.8426 0.6198 0.654 0.5728 0.5605 0.61 30 37
RS_GCF_001988955.1 0.527 0.5363 0.6931 0.5679 NA 0.5574 0.5677 0.4347 30 30
RS_GCF_001941425.1 0.5554 0.5631 0.6559 0.6018 0.6216 0.556 0.5285 0.4893 30 37
RS_GCF_000013985.1 0.6546 0.6589 0.8863 0.6123 0.6182 0.535 0.5326 0.6127 37 37
RS_GCF_001857965.1 0.3438 0.3517 0.2719 0.5632 0.5769 0.5093 0.4902 0.2677 30 40
RS_GCF_000024805.1 0.6948 0.6994 0.9257 0.6362 0.6161 0.5554 0.5371 0.6627 32 40
RS_GCF_000763575.1 0.3501 0.3525 0.2628 0.588 0.601 0.575 0.5555 0.313 66 72
RS_GCF_001482385.1 0.477 0.4858 0.5358 0.5779 0.4912 0.5275 0.5117 0.4095 30 35
RS_GCF_000021745.1 0.6308 0.6379 0.853 0.6175 0.6019 0.5546 0.5457 0.5873 20 30
RS_GCF_001606025.1 0.4286 0.445 0.4247 0.5719 0.5046 0.5254 0.5063 0.339 30 35
RS_GCF_000746525.1 0.6063 0.6139 0.7988 0.6016 0.5373 0.5372 0.5224 0.5449 21.5 37
RS_GCF_001275345.1 0.705 0.7067 0.9204 0.6318 0.6273 0.5713 0.557 0.6956 28 30
RS_GCF_001956985.1 0.6626 0.6701 0.8929 0.6311 0.6282 0.6074 0.6103 0.6175 20 30
RS_GCF_000439455.1 0.2546 0.2584 0.0548 0.5545 0.4815 0.497 0.4988 0.2397 30 37
RS_GCF_002804245.1 0.2722 0.276 0.0725 0.5598 0.4884 0.4941 0.4771 0.2539 33.5 37
RS_GCF_001545095.1 0.3743 0.3796 0.3119 0.5634 0.5075 0.5123 0.5059 0.3216 37 40
RS_GCF_003722335.1 0.6925 0.6987 0.9384 0.6406 0.6389 0.5568 0.5468 0.6407 29 37
RS_GCF_001028705.1 0.6261 0.6306 0.8107 0.6246 0.5636 0.5417 0.5349 0.5834 32 50
RS_GCF_000019905.1 0.477 0.4851 0.592 0.5844 0.5606 0.5542 0.5449 0.3942 36 40
RS_GCF_002355155.1 0.5182 0.5268 0.5147 0.5923 0.6036 0.5666 0.5331 0.4588 33.5 42
RS_GCF_000025225.2 0.4421 0.4486 0.486 0.5709 0.5179 0.5279 0.4972 0.3832 37 42
RS_GCF_003945325.1 0.6696 0.6724 0.8406 0.6257 0.6364 0.5749 0.5452 0.6345 25 30
RS_GCF_001187595.1 0.4167 0.4194 0.4526 0.5942 0.6266 0.5684 0.5502 0.3624 57.5 70
RS_GCF_000025705.1 0.5754 0.5826 0.7669 0.593 0.5185 0.5449 0.515 0.4988 30 35
RS_GCF_000281175.1 0.5877 0.5988 0.7442 0.6129 0.6545 0.5852 0.5738 0.4996 55 65
RS_GCF_002355415.1 0.6746 0.6791 0.9012 0.6357 0.6126 0.5647 0.5576 0.6316 43.5 46
RS_GCF_000243115.2 0.4524 0.4617 0.5912 0.5631 0.5146 0.5092 0.4973 0.3859 30 35
RS_GCF_000184705.1 0.7248 0.7248 0.9198 0.6739 0.7 0.6362 0.6351 0.7272 75 80
RS_GCF_002222635.1 0.5953 0.6007 0.7608 0.5992 0.5455 0.5466 0.5266 0.5462 28 37
RS_GCF_001969385.1 0.6662 0.6713 0.8907 0.6117 0.6055 0.5548 0.5452 0.6247 25 30
RS_GCF_001548275.1 0.383 0.3862 0.3348 0.6461 0.6389 0.6103 0.5579 0.3299 75 77
RS_GCF_000025725.1 0.4254 0.4316 0.391 0.5815 0.5133 0.5223 0.5086 0.3522 36 40
RS_GCF_003258705.1 0.372 0.3782 0.2813 0.5584 0.5385 0.5013 0.487 0.3189 20 30
RS_GCF_002804005.1 0.2799 0.2867 0.1289 0.5439 0.4828 0.4938 0.4848 0.2607 30 32
RS_GCF_001854125.1 0.5591 0.5649 0.6833 0.609 0.5688 0.5524 0.5406 0.4973 37 37
RS_GCF_000455605.1 0.3138 0.3181 0.2043 0.5635 0.5619 0.5073 0.4922 0.2483 37 42
RS_GCF_004116955.1 0.4376 0.4444 0.502 0.5886 0.5995 0.5511 0.5389 0.3733 29 50
RS_GCF_001661075.1 0.5958 0.6048 0.8069 0.6019 0.5364 0.5403 0.5181 0.5354 22.5 35
RS_GCF_001931675.1 0.6319 0.6383 0.8601 0.6074 0.5463 0.5441 0.5327 0.5785 30 42
RS_GCF_001750165.1 0.4166 0.4253 0.3791 0.5764 0.4734 0.5306 0.5083 0.3491 25 30
RS_GCF_001701025.1 0.7001 0.7039 0.9136 0.6593 0.6036 0.5881 0.5637 0.6627 26.5 37
RS_GCF_003315775.1 0.49 0.5006 0.6357 0.569 0.6147 0.5566 0.5404 0.3923 37 40
GB_GCA_000010565.1 0.5296 0.5443 0.7097 0.6211 0.625 0.5792 0.548 0.4335 55 65
RS_GCF_000612505.1 0.5264 0.539 0.7048 0.5942 0.646 0.5545 0.5441 0.4422 30 37
RS_GCF_004358425.1 0.6675 0.6699 0.8721 0.6291 0.5909 0.5505 0.5426 0.6385 30 37
RS_GCF_000231405.2 0.4189 0.4251 0.4083 0.5925 0.5804 0.5378 0.5209 0.3629 30 37
RS_GCF_001043175.1 0.5384 0.5466 0.6584 0.5965 0.5648 0.5527 0.5339 0.4725 17 22
GB_GCA_000935025.1 0.6667 0.671 0.9031 0.6247 0.5909 0.539 0.5356 0.621 28 35
RS_GCF_004208415.1 0.5175 0.5314 0.5891 0.6025 0.5523 0.5826 0.5714 0.4561 31.5 45
RS_GCF_000196875.2 0.6361 0.6433 0.845 0.6034 0.5909 0.5625 0.5522 0.5721 33.5 45
RS_GCF_002355535.1 0.5276 0.5303 0.4812 0.6062 0.6364 0.5602 0.5378 0.4806 22.5 37
RS_GCF_002549795.1 0.684 0.6906 0.9287 0.6144 0.5982 0.5636 0.5567 0.6299 40 55
RS_GCF_001746835.1 0.6648 0.6691 0.9172 0.5924 0.6091 0.5462 0.5154 0.6205 32 36
RS_GCF_001653755.1 0.3817 0.3877 0.2484 0.56 0.5962 0.4932 0.494 0.3142 30 35
RS_GCF_002278075.1 0.6294 0.6361 0.8518 0.6005 NA 0.5558 0.5293 0.5907 27.5 37
RS_GCF_000294775.2 0.4088 0.4169 0.4037 0.5904 0.5899 0.5523 0.5316 0.3569 37 45
RS_GCF_002209445.1 0.3824 0.3905 0.3552 0.5523 0.4904 0.5106 0.4895 0.2966 35 40
RS_GCF_001466725.1 0.5062 0.5134 0.6417 0.5918 0.55 0.5396 0.5194 0.4464 27.5 40
RS_GCF_000218625.1 0.3829 0.3875 0.3941 0.6223 0.5893 0.5523 0.5067 0.3373 47.5 53
RS_GCF_002043005.1 0.6241 0.6317 0.8582 0.6021 0.5636 0.5512 0.5228 0.5602 28 37
RS_GCF_000264455.2 0.6808 0.6847 0.9059 0.6363 0.6182 0.5674 0.568 0.6467 30 40
RS_GCF_006385595.1 0.6614 0.6652 0.8841 0.6077 0.6019 0.5587 0.5375 0.6156 29 35
RS_GCF_001579945.1 0.6166 0.6211 0.7947 0.6143 0.578 0.5548 0.5395 0.5807 29 38
RS_GCF_000189775.2 0.3498 0.3539 0.26 0.5815 0.5769 0.5385 0.508 0.2899 60 70
RS_GCF_000011905.1 0.4885 0.4964 0.5944 0.6039 0.5825 0.5218 0.5192 0.404 27.5 35
RS_GCF_001629705.1 0.3935 0.399 0.3043 0.5876 0.5312 0.5441 0.5329 0.3491 29 36
RS_GCF_002795805.1 0.5149 0.5205 0.5704 0.6064 0.5455 0.5264 0.5197 0.4533 27.5 30
RS_GCF_005952805.1 0.6624 0.6657 0.8774 0.6132 0.5701 0.5593 0.523 0.6223 25 30
RS_GCF_002157205.1 0.5905 0.598 0.7555 0.6027 0.6126 0.5694 0.5484 0.5263 27.5 37
RS_GCF_000213655.1 0.4351 0.4422 0.4157 0.5841 0.5304 0.523 0.502 0.3828 27.5 37
RS_GCF_000192745.1 0.6713 0.6758 0.9004 0.6271 0.6422 0.5625 0.5609 0.6332 37 50
RS_GCF_002310855.1 0.4084 0.4161 0.3811 0.5753 0.4867 0.5291 0.5044 0.3389 24 35
RS_GCF_003955715.1 0.7085 0.7129 0.9237 0.6452 0.6291 0.5856 0.5709 0.6721 30 45
RS_GCF_000143685.1 0.3111 0.3176 0.1583 0.5606 0.5387 0.5248 0.5031 0.2582 37 40
GB_GCA_000738435.1 0.5364 0.5427 0.6622 0.6036 0.5545 0.5407 0.5215 0.4787 25 30
RS_GCF_000300235.2 0.5466 0.5537 0.6836 0.5976 0.6019 0.5492 0.5384 0.4914 22 40
RS_GCF_000829395.1 0.3822 0.3885 0.3151 0.5547 0.5664 0.5132 0.5011 0.3276 25 37
RS_GCF_002993285.1 0.6896 0.6934 0.8903 0.6243 0.6262 0.5707 0.5554 0.6586 30 40
RS_GCF_004421005.1 0.6504 0.6593 0.8958 0.6067 0.5327 0.5331 0.5131 0.5778 29 45
RS_GCF_000060345.1 0.3661 0.3733 0.3229 0.5696 0.5472 0.5087 0.4995 0.3011 23.5 30
RS_GCF_001889045.1 0.3073 0.3106 0.1405 0.5562 0.5143 0.5024 0.4801 0.2564 25 25
RS_GCF_001295365.1 0.4389 0.4474 0.5632 0.5905 0.5753 0.5849 0.5658 0.3795 60 68
RS_GCF_003410315.1 0.3125 0.3179 0.1465 0.5574 0.5149 0.4927 0.4833 0.2433 37 40
RS_GCF_002804105.1 0.2663 0.2722 0.0624 0.5593 0.4854 0.4914 0.4781 0.2485 23 30
RS_GCF_004564355.1 0.7062 0.7077 0.9085 0.6327 0.6455 0.5602 0.5466 0.6884 30 40
RS_GCF_001465295.1 0.401 0.4092 0.3644 0.5696 0.4787 0.5333 0.4998 0.3273 25 30
RS_GCF_001997295.1 0.6793 0.6826 0.8738 0.636 0.6396 0.5653 0.5334 0.6485 28 45
RS_GCF_001617605.1 0.3765 0.3832 0.3035 0.5789 0.5455 0.5349 0.5193 0.3172 30 55
RS_GCF_001644605.1 0.4893 0.4973 0.6146 0.5873 0.5795 0.5487 0.539 0.4161 30 30
RS_GCF_002217795.2 0.5931 0.6018 0.7991 0.5933 0.5834 0.5429 0.5288 0.5292 35 45
RS_GCF_003111685.1 0.6652 0.6704 0.8948 0.6161 0.6 0.5552 0.5401 0.6237 37 40
RS_GCF_000013605.1 0.596 0.6042 0.7936 0.591 0.5327 0.544 0.5132 0.5254 25 30
RS_GCF_000511385.1 0.5944 0.5996 0.7498 0.6047 0.5818 0.55 0.5341 0.5533 25 37
RS_GCF_000013885.1 0.6162 0.6258 0.8152 0.6159 0.578 0.5495 0.532 0.5733 29 37
RS_GCF_004102025.1 0.6682 0.6725 0.83 0.632 0.6364 0.5963 0.5912 0.6431 37 42
RS_GCF_005280275.1 0.5071 0.5137 0.623 0.5849 0.5798 0.5414 0.5309 0.4519 37 49
RS_GCF_003589885.1 0.7281 0.7319 0.9554 0.6784 0.633 0.6057 0.594 0.702 45 55
RS_GCF_001444405.1 0.4058 0.4126 0.3358 0.5731 0.4823 0.5296 0.5047 0.3408 31 37
RS_GCF_001831475.1 0.3598 0.3673 0.3408 0.5603 0.5714 0.505 0.4874 0.297 25 30
RS_GCF_005887635.1 0.7015 0.6997 0.9367 0.6403 0.6273 0.565 0.5545 0.7137 37 45
RS_GCF_000222485.1 0.3815 0.392 0.3651 0.5625 0.6053 0.5356 0.5294 0.3147 25 30
RS_GCF_001420915.1 0.4596 0.4671 0.5063 0.5715 0.544 0.5311 0.5044 0.4011 30 45
RS_GCF_000220705.2 0.7314 0.7308 0.9341 0.6754 0.6216 0.5894 0.5764 0.7386 28 45
RS_GCF_001077815.2 0.5833 0.5866 0.708 0.6094 0.6 0.5384 0.5323 0.5488 28 37
RS_GCF_000217815.1 0.4032 0.4039 0.3296 0.6351 0.6389 0.6257 0.6113 0.3738 70 84
RS_GCF_001028625.1 0.6465 0.6491 0.8525 0.623 0.6091 0.5403 0.5386 0.6155 30 42
RS_GCF_003122365.1 0.7245 0.7226 0.914 0.6606 0.6036 0.5974 0.5705 0.7361 28 40
RS_GCF_000022265.1 0.5347 0.5432 0.6789 0.6016 0.6273 0.5473 0.5223 0.4565 30 35
RS_GCF_000172635.2 0.4471 0.4547 0.4144 0.583 0.5375 0.5272 0.5045 0.3867 33.5 44
RS_GCF_002736205.1 0.3782 0.3838 0.3111 0.5525 0.566 0.5128 0.4995 0.317 25 30
RS_GCF_005222225.1 0.4977 0.506 0.6086 0.5823 0.5446 0.5305 0.5104 0.4285 27.5 37
RS_GCF_000306785.1 0.7413 0.7425 0.9532 0.6797 0.6606 0.5898 0.5782 0.7313 28 35
RS_GCF_000020945.1 0.4477 0.4492 0.3964 0.638 0.6205 0.5789 0.5587 0.407 63 75
