# Supplementary material for: A positive correlation between GC content and growth temperature in prokaryotes
Source: BMC Genomics. 2022 Feb 9;23:110. doi: 10.1186/s12864-022-08353-7 (PMC8827189; doi:10.1186/s12864-022-08353-7)
Supplement: Supplementary file 2 — Additional file 2: Supplementary Data S1. The datasets for the 1000 rounds of resampling. [file 12864_2022_8353_MOESM2_ESM.zip › DATA_S1/sample_19.txt]

bac_acc genome_gc_content mrna_gc_content ffold_gc_content trna_gc_content rrna5s_gc_content rrna16s_gc_content rrna23s_gc_content noncod_gc_content temp_toa temp_tmax
RS_GCF_000009625.1 0.6251 0.6329 0.843 0.6098 0.6182 0.5621 0.534 0.5769 28 34
RS_GCF_002240355.1 0.676 0.6792 0.8564 0.6517 0.6635 0.583 0.5646 0.6449 32.5 45
RS_GCF_000940805.1 0.4863 0.4959 0.5845 0.59 0.5545 0.5471 0.5233 0.4238 30 40
RS_GCF_000020485.1 0.3788 0.3884 0.4003 0.5946 0.6036 0.5777 0.561 0.2909 60 68
RS_GCF_003945325.1 0.6696 0.6724 0.8406 0.6257 0.6364 0.5749 0.5452 0.6345 25 30
RS_GCF_000341395.1 0.4538 0.4608 0.4667 0.5995 0.5636 0.5279 0.494 0.3955 30 35
RS_GCF_000439435.1 0.2386 0.2459 0.0677 0.5545 0.4588 0.497 0.4922 0.2197 27.5 30
RS_GCF_002117405.1 0.6318 0.6383 0.8372 0.6157 0.5859 0.566 0.5545 0.5949 27.5 37
RS_GCF_002499975.1 0.4613 0.4677 0.4989 0.5812 0.5392 0.5259 0.5037 0.4171 35 40
RS_GCF_003367315.1 0.5737 0.5791 0.7833 0.5939 0.5676 0.5466 0.5446 0.517 37 45
RS_GCF_000186345.1 0.6249 0.6308 0.7769 0.6153 NA 0.6178 0.6108 0.5956 41 55
RS_GCF_003410315.1 0.3125 0.3179 0.1465 0.5574 0.5149 0.4927 0.4833 0.2433 37 40
RS_GCF_001302565.1 0.5999 0.6095 0.755 0.5987 0.6442 0.5696 0.5409 0.5328 26.5 37
RS_GCF_000016645.1 0.3411 0.3495 0.2512 0.5678 0.5753 0.511 0.4942 0.2751 27.5 30
RS_GCF_001641285.1 0.6798 0.6827 0.9015 0.6311 0.6204 0.5594 0.5441 0.6527 30 42
RS_GCF_000178955.2 0.5791 0.5886 0.7096 0.6088 0.5888 0.5428 0.5229 0.5195 25.5 28
RS_GCF_001189295.1 0.6871 0.6894 0.8675 0.6429 0.5909 0.5731 0.5606 0.6715 29 37
RS_GCF_000024765.1 0.5471 0.5555 0.6904 0.5838 0.5636 0.5378 0.535 0.4767 30 39
RS_GCF_000496285.1 0.3556 0.3616 0.2471 0.591 0.5573 0.5347 0.5176 0.3085 35 45
RS_GCF_001644645.1 0.4151 0.4221 0.4057 0.5666 0.5612 0.5301 0.5035 0.3775 25 37
RS_GCF_000833025.1 0.3385 0.3476 0.1761 0.5633 0.5486 0.4947 0.4819 0.2722 32.5 42
RS_GCF_001548015.1 0.7078 0.7146 0.9447 0.6472 0.6215 0.5778 0.5751 0.669 28 30
RS_GCF_000835165.1 0.6775 0.6846 0.9005 0.609 0.6542 0.5707 0.5546 0.6102 31 37
RS_GCF_001027025.1 0.4252 0.4274 0.4276 0.6205 0.6509 0.6039 0.5859 0.3862 70 78
RS_GCF_001421015.2 0.4722 0.4892 0.5545 0.5851 0.6196 0.5451 0.5384 0.3846 32.5 40
RS_GCF_003015185.1 0.6045 0.6076 0.7728 0.6055 0.5963 0.5561 0.5394 0.5846 30 35
RS_GCF_004300825.1 0.7261 0.7247 0.9171 0.6627 0.6667 0.587 0.5747 0.7414 30 40
RS_GCF_001273775.1 0.6199 0.6257 0.8598 0.6257 0.6273 0.5794 0.5546 0.5745 39 40
RS_GCF_001750685.1 0.386 0.3927 0.3639 0.5911 0.5586 0.5524 0.5156 0.3306 40 45
RS_GCF_000017805.1 0.6069 0.6102 0.7542 0.6263 NA 0.6307 0.6411 0.5915 50 55
RS_GCF_001975665.1 0.2951 0.3004 0.1261 0.5535 0.5096 0.5026 0.4871 0.2319 27 35
RS_GCF_001997345.1 0.6878 0.6902 0.8967 0.652 0.6577 0.5699 0.5312 0.6645 30 37
RS_GCF_000014225.1 0.4462 0.4542 0.472 0.578 0.5765 0.5181 0.5066 0.3902 30 35
RS_GCF_002269385.1 0.3973 0.4051 0.4458 0.5634 0.578 0.5532 0.5339 0.3235 30 37
RS_GCF_000186265.1 0.3377 0.343 0.2412 0.5652 0.5514 0.5146 0.5081 0.2893 22.5 28
RS_GCF_000565195.1 0.2941 0.3094 0.2898 0.5515 0.507 0.5069 0.4909 0.2663 37 37
RS_GCF_003627815.1 0.7094 0.7124 0.9199 0.6477 0.6126 0.5822 0.5678 0.6933 28 37
RS_GCF_001761385.1 0.613 0.6176 0.7979 0.5944 0.5185 0.5402 0.5063 0.577 25 35
RS_GCF_002222635.1 0.5953 0.6007 0.7608 0.5992 0.5455 0.5466 0.5266 0.5462 28 37
RS_GCF_001628715.1 0.5236 0.5313 0.5646 0.6034 0.6306 0.5539 0.5467 0.4612 30 37
RS_GCF_000816085.1 0.3558 0.3606 0.2954 0.5782 0.5273 0.5166 0.5019 0.3064 32.5 45
RS_GCF_001553625.1 0.5893 0.5985 0.8031 0.5985 0.5766 0.5614 0.5298 0.5124 37 39
RS_GCF_000215975.1 0.3059 0.307 0.154 0.6254 0.6481 0.6166 0.6104 0.248 83 90
RS_GCF_000294775.2 0.4088 0.4169 0.4037 0.5904 0.5899 0.5523 0.5316 0.3569 37 45
RS_GCF_000024845.1 0.643 0.6509 0.8651 0.6421 0.5844 0.6215 0.6137 0.5529 65 77
RS_GCF_002263515.1 0.6878 0.6909 0.8714 0.6565 NA 0.5989 0.6071 0.6732 37 45
RS_GCF_000020965.1 0.3374 0.3383 0.201 0.6309 0.6071 0.5908 0.5821 0.287 78 80
RS_GCF_003260975.1 0.4414 0.4524 0.5183 0.5655 0.6316 0.5546 0.5473 0.3814 25 30
RS_GCF_003008595.1 0.6329 0.6392 0.8289 0.5932 0.537 0.5402 0.5179 0.5788 29 37
RS_GCF_002407245.1 0.6009 0.6065 0.7715 0.6079 0.5818 0.5507 0.5344 0.5611 32 35
RS_GCF_000092825.1 0.6679 0.6722 0.8671 0.6109 0.5946 0.5836 0.5395 0.6258 33 37
RS_GCF_000507245.1 0.5186 0.5234 0.6415 0.59 0.5818 0.5387 0.5106 0.4715 35 45
RS_GCF_004564355.1 0.7062 0.7077 0.9085 0.6327 0.6455 0.5602 0.5466 0.6884 30 40
RS_GCF_000023265.1 0.6829 0.6836 0.8183 0.6487 0.6818 0.6072 0.6003 0.6764 48 57
RS_GCF_000284295.1 0.7082 0.7127 0.919 0.6614 0.6486 0.5959 0.5619 0.6646 28 32
RS_GCF_003028855.1 0.6634 0.6725 0.9206 0.6115 0.5327 0.5372 0.5165 0.5813 30 45
RS_GCF_001029265.1 0.2979 0.3096 0.2815 0.5474 0.507 0.5076 0.4942 0.27 30 40
RS_GCF_001983935.1 0.559 0.5614 0.6582 0.5879 NA 0.5421 0.526 0.5442 28 30
RS_GCF_000202835.1 0.6697 0.6776 0.8968 0.6364 0.6545 0.5682 0.5553 0.5941 31 42
RS_GCF_001687565.2 0.4318 0.4399 0.4597 0.5911 0.5555 0.5614 0.5383 0.3808 20 30
RS_GCF_002998435.1 0.4746 0.4873 0.597 0.553 0.619 0.541 0.5277 0.3762 33.5 37
RS_GCF_000023465.1 0.3622 0.3711 0.3391 0.5653 0.5429 0.5127 0.4957 0.2982 27.5 38
RS_GCF_000145275.1 0.3121 0.3203 0.1459 0.5659 0.5032 0.5233 0.5028 0.256 37 40
RS_GCF_000021565.1 0.3708 0.3726 0.2048 0.6338 0.6339 0.607 0.5917 0.2982 73 80
RS_GCF_000152825.2 0.6066 0.6095 0.7883 0.609 0.6111 0.5498 0.5484 0.576 30 37
RS_GCF_002795845.1 0.53 0.5375 0.7021 0.5895 0.5321 0.5365 0.5211 0.4696 12 19
RS_GCF_000012885.1 0.5511 0.5617 0.7241 0.6116 0.5766 0.5611 0.5378 0.4831 35 40
RS_GCF_000568815.1 0.409 0.4142 0.4605 0.5789 NA 0.4944 0.4869 0.3255 30 33
RS_GCF_002355375.1 0.4589 0.4655 0.4785 0.5885 0.5596 0.5627 0.5479 0.3991 32.5 40
RS_GCF_000196275.1 0.6647 0.669 0.857 0.5974 NA 0.5936 0.5788 0.6274 47 52.5
RS_GCF_004293625.1 0.4156 0.4228 0.3975 0.5824 0.5091 0.5146 0.5073 0.3528 28 45
RS_GCF_000019785.1 0.689 0.6932 0.9317 0.6206 0.5648 0.5529 0.5205 0.6415 25 35
RS_GCF_900233005.1 0.4367 0.4438 0.4168 0.5846 0.5681 0.5418 0.5102 0.389 18 22
RS_GCF_004102025.1 0.6682 0.6725 0.83 0.632 0.6364 0.5963 0.5912 0.6431 37 42
RS_GCF_001697185.1 0.3164 0.3208 0.1555 0.5585 0.48 0.4934 0.4843 0.2501 25 37
RS_GCF_002355335.1 0.6223 0.6281 0.8262 0.6246 0.5596 0.5587 0.536 0.5762 25 30
RS_GCF_000829395.1 0.3822 0.3885 0.3151 0.5547 0.5664 0.5132 0.5011 0.3276 25 37
RS_GCF_004208415.1 0.5175 0.5314 0.5891 0.6025 0.5523 0.5826 0.5714 0.4561 31.5 45
RS_GCF_002843565.1 0.3005 0.3064 0.1468 0.5596 0.4398 0.4987 0.4774 0.2787 23 32
RS_GCF_004331955.1 0.6656 0.6683 0.9035 0.6271 0.6455 0.5601 0.5353 0.6358 33.5 45
RS_GCF_003258315.1 0.6114 0.6217 0.8567 0.6004 0.5752 0.5561 0.5394 0.5398 33 37
RS_GCF_000018285.1 0.4466 0.457 0.4311 0.5722 0.5012 0.5418 0.5092 0.3839 25 30
RS_GCF_002310855.1 0.4084 0.4161 0.3811 0.5753 0.4867 0.5291 0.5044 0.3389 24 35
RS_GCF_000183725.1 0.4456 0.4521 0.5428 0.5631 0.5586 0.5092 0.502 0.342 25 35
RS_GCF_003149515.1 0.6251 0.6403 0.8803 0.5747 NA 0.5722 0.5619 0.5411 15 25
RS_GCF_000807675.2 0.4719 0.4845 0.6116 0.5795 0.5041 0.533 0.5216 0.363 37 45
RS_GCF_000214095.2 0.5659 0.5745 0.7199 0.6131 0.6126 0.5647 0.5421 0.5004 29.5 37
GB_GCA_000738435.1 0.5364 0.5427 0.6622 0.6036 0.5545 0.5407 0.5215 0.4787 25 30
RS_GCF_002097535.1 0.4156 0.4218 0.3869 0.5936 0.607 0.5601 0.5382 0.3674 34 50
RS_GCF_000166355.1 0.3611 0.3649 0.2517 0.6011 0.5946 0.585 0.5844 0.3108 65 80
RS_GCF_000024905.1 0.6379 0.6439 0.8616 0.6322 0.6789 0.5896 0.5817 0.5507 52.5 58
RS_GCF_000183425.1 0.3552 0.3612 0.2878 0.5559 0.5472 0.5211 0.5026 0.3042 30 40
RS_GCF_001535545.1 0.6853 0.687 0.8993 0.6656 0.6667 0.6414 0.6354 0.6586 70 80
RS_GCF_001941825.1 0.6546 0.6658 0.9151 0.6157 0.5283 0.5455 0.5207 0.5563 30 37
RS_GCF_001969385.1 0.6662 0.6713 0.8907 0.6117 0.6055 0.5548 0.5452 0.6247 25 30
RS_GCF_000023325.1 0.4155 0.4151 0.4005 0.6216 0.6604 0.6156 0.5834 0.4083 65 80
RS_GCF_001629705.1 0.3935 0.399 0.3043 0.5876 0.5312 0.5441 0.5329 0.3491 29 36
RS_GCF_002355535.1 0.5276 0.5303 0.4812 0.6062 0.6364 0.5602 0.5378 0.4806 22.5 37
RS_GCF_004322855.1 0.7167 0.7172 0.9017 0.6714 0.6606 0.6038 0.5949 0.7115 32.5 50
RS_GCF_000746525.1 0.6063 0.6139 0.7988 0.6016 0.5373 0.5372 0.5224 0.5449 21.5 37
RS_GCF_001687605.2 0.4998 0.5107 0.6808 0.5932 0.5666 0.5641 0.5362 0.4163 30 37
RS_GCF_000264765.2 0.5838 0.5974 0.7956 0.5827 0.6284 0.5393 0.529 0.5034 29 37
RS_GCF_001598035.1 0.3925 0.3994 0.3096 0.5591 0.5091 0.5209 0.5048 0.3454 37 45
RS_GCF_000973725.1 0.4734 0.4859 0.4894 0.5754 0.6461 0.5751 0.5548 0.4002 33.5 45
RS_GCF_002355995.1 0.6899 0.6924 0.9112 0.6734 0.6667 0.6421 0.6343 0.6587 68.5 85
RS_GCF_000025605.1 0.4693 0.4705 0.4742 0.6676 0.6168 0.6293 0.5953 0.4119 85 89
RS_GCF_000817955.1 0.6227 0.6316 0.8534 0.6127 0.6455 0.5644 0.5382 0.5392 30 36
RS_GCF_000279145.1 0.4133 0.4186 0.5317 0.5966 0.5446 0.5489 0.5136 0.3325 55 60
RS_GCF_002886045.1 0.3393 0.3473 0.2663 0.5622 0.5196 0.5168 0.5036 0.2801 27.5 35
RS_GCF_000017545.1 0.3499 0.3522 0.2384 0.6221 0.6168 0.5993 0.5854 0.2936 70 79
RS_GCF_000243155.2 0.4497 0.458 0.523 0.5885 0.5521 0.5398 0.5232 0.3935 38 45
RS_GCF_001590605.1 0.3878 0.3951 0.3561 0.554 0.5647 0.5063 0.4952 0.3258 15 25
RS_GCF_001411805.1 0.6855 0.6909 0.9366 0.6533 0.5556 0.5455 0.5252 0.6569 33.5 38
RS_GCF_002201795.1 0.3927 0.4044 0.3746 0.5702 0.5755 0.5214 0.496 0.3213 36 40
RS_GCF_000010125.1 0.3319 0.3396 0.2296 0.5735 0.5338 0.5143 0.499 0.2738 31.5 40
RS_GCF_000517565.1 0.3208 0.3215 0.1941 0.6068 0.5818 0.5367 0.5156 0.2696 54.5 73
RS_GCF_000819565.1 0.6574 0.6615 0.8917 0.6165 0.6 0.5568 0.5461 0.6215 28 41
RS_GCF_900636385.1 0.3283 0.3342 0.1944 0.5719 0.5377 0.5132 0.4981 0.2705 35 45
RS_GCF_001651805.1 0.5879 0.5975 0.7869 0.591 0.5495 0.545 0.5296 0.5228 22.5 35
RS_GCF_001466725.1 0.5062 0.5134 0.6417 0.5918 0.55 0.5396 0.5194 0.4464 27.5 40
RS_GCF_001187595.1 0.4167 0.4194 0.4526 0.5942 0.6266 0.5684 0.5502 0.3624 57.5 70
RS_GCF_000092105.1 0.5368 0.5451 0.6319 0.5813 NA 0.5624 0.532 0.4964 31 39
RS_GCF_002355735.1 0.6142 0.6241 0.8634 0.6076 0.5946 0.5566 0.539 0.5288 30 37
RS_GCF_000024425.1 0.6338 0.6412 0.8455 0.6175 0.6055 0.575 0.5683 0.5512 62.5 70
RS_GCF_003352185.1 0.6055 0.6136 0.8252 0.6035 0.5364 0.5374 0.5211 0.5327 30 30
RS_GCF_002158865.1 0.6793 0.6854 0.9208 0.6186 0.5472 0.552 0.5153 0.6511 30 37
RS_GCF_000177235.2 0.3652 0.3687 0.2654 0.5891 0.5582 0.5451 0.5308 0.3388 37 40
RS_GCF_000734015.1 0.3698 0.373 0.2824 0.6446 0.6389 0.6115 0.6063 0.3024 70 82
RS_GCF_003945345.1 0.4531 0.4597 0.4744 0.5916 0.6339 0.5454 0.535 0.405 25 30
RS_GCF_004101865.1 0.4218 0.4276 0.4215 0.5934 0.6009 0.5565 0.5376 0.3797 35 43
RS_GCF_001750105.1 0.5885 0.5957 0.7502 0.6129 0.5315 0.5487 0.5271 0.5352 30 45
RS_GCF_000577895.1 0.2945 0.2978 0.1182 0.5704 0.5516 0.5281 0.5109 0.2502 35 45
RS_GCF_000178975.2 0.5998 0.6093 0.7662 0.5998 0.5794 0.5428 0.5214 0.5358 22.5 28
RS_GCF_001866075.1 0.3613 0.3663 0.2593 0.5886 0.5494 0.5372 0.527 0.3274 30 40
RS_GCF_000212395.1 0.3387 0.3431 0.2135 0.6004 0.5312 0.5455 0.52 0.2576 52.5 65
RS_GCF_000021945.1 0.5643 0.5679 0.6559 0.6218 NA 0.6411 0.6416 0.5365 55 67
RS_GCF_000255115.2 0.4211 0.431 0.4386 0.5933 0.5777 0.5473 0.5338 0.3672 30 45
RS_GCF_003315775.1 0.49 0.5006 0.6357 0.569 0.6147 0.5566 0.5404 0.3923 37 40
RS_GCF_000013905.1 0.4224 0.4397 0.4151 0.5736 0.5183 0.5274 0.5038 0.3291 22 30
RS_GCF_001482385.1 0.477 0.4858 0.5358 0.5779 0.4912 0.5275 0.5117 0.4095 30 35
RS_GCF_002216775.1 0.3952 0.3991 0.3601 0.5829 0.5547 0.5478 0.5303 0.3628 30 30
RS_GCF_002243515.1 0.5304 0.5408 0.7027 0.5875 0.5501 0.569 0.5565 0.4509 30 45
RS_GCF_001544015.1 0.6973 0.6996 0.8861 0.6503 0.6697 0.6319 0.6288 0.6778 47.5 55
RS_GCF_000193435.2 0.3613 0.3655 0.2602 0.6044 0.5946 0.5859 0.583 0.3171 68 78
RS_GCF_001302585.1 0.6844 0.6888 0.8814 0.6486 0.5877 0.5919 0.5614 0.6433 28 37
RS_GCF_001889005.1 0.3816 0.3883 0.3369 0.5738 0.5333 0.5157 0.5014 0.3039 30 40
RS_GCF_900231165.1 0.6397 0.648 0.8634 0.6133 0.6514 0.5604 0.5503 0.5863 28 37
GB_GCA_000934545.1 0.5515 0.5574 0.6859 0.6016 0.5596 0.5614 0.545 0.4924 32 35
RS_GCF_900660755.1 0.3097 0.3109 0.1501 0.5727 0.5556 0.4877 0.4903 0.2635 36 37
RS_GCF_000828635.1 0.6327 0.6378 0.8686 0.6092 0.5872 0.557 0.5383 0.5689 25 32
RS_GCF_002076895.1 0.385 0.3954 0.3387 0.5761 0.5242 0.5258 0.4983 0.3212 11.5 25
RS_GCF_002209445.1 0.3824 0.3905 0.3552 0.5523 0.4904 0.5106 0.4895 0.2966 35 40
RS_GCF_000242635.2 0.3731 0.3811 0.2999 0.5552 0.5849 0.5016 0.4955 0.3136 24 40
RS_GCF_001687665.2 0.4008 0.4042 0.3513 0.5905 0.5645 0.558 0.5353 0.3562 27.5 37
RS_GCF_002237555.1 0.6154 0.6198 0.7969 0.606 0.6 0.5524 0.5392 0.5782 21 43.5
