# Supplementary material for: A positive correlation between GC content and growth temperature in prokaryotes
Source: BMC Genomics. 2022 Feb 9;23:110. doi: 10.1186/s12864-022-08353-7 (PMC8827189; doi:10.1186/s12864-022-08353-7)
Supplement: Supplementary file 2 — Additional file 2: Supplementary Data S1. The datasets for the 1000 rounds of resampling. [file 12864_2022_8353_MOESM2_ESM.zip › DATA_S1/sample_196.txt]

bac_acc genome_gc_content mrna_gc_content ffold_gc_content trna_gc_content rrna5s_gc_content rrna16s_gc_content rrna23s_gc_content noncod_gc_content temp_toa temp_tmax
RS_GCF_003628755.1 0.5144 0.523 0.6843 0.5861 0.5446 0.5456 0.5129 0.4383 38.5 43
RS_GCF_001190945.1 0.6824 0.6848 0.8453 0.6327 0.6273 0.5668 0.5472 0.6542 24 30
RS_GCF_003945325.1 0.6696 0.6724 0.8406 0.6257 0.6364 0.5749 0.5452 0.6345 25 30
RS_GCF_000973105.1 0.4278 0.4367 0.5223 0.5629 0.6311 0.5385 0.5348 0.3496 35 45
RS_GCF_001857945.1 0.3993 0.4049 0.328 0.5829 0.6256 0.546 0.5313 0.3514 25 35
RS_GCF_001273775.1 0.6199 0.6257 0.8598 0.6257 0.6273 0.5794 0.5546 0.5745 39 40
RS_GCF_000183405.1 0.3563 0.3595 0.3257 0.6073 0.5531 0.5575 0.5325 0.287 55 65
RS_GCF_000024385.1 0.7164 0.722 0.9466 0.6622 0.6182 0.6011 0.6012 0.684 50 65
RS_GCF_001509405.1 0.7214 0.7237 0.9291 0.6459 0.6486 0.5864 0.5548 0.7001 35 40
RS_GCF_000010305.1 0.6427 0.645 0.8088 0.6174 0.6429 0.5986 0.5858 0.6136 30 35
RS_GCF_000183135.1 0.3886 0.4 0.3842 0.5561 0.5243 0.5043 0.4863 0.3109 30 35
RS_GCF_002355275.1 0.6535 0.6585 0.8791 0.6207 0.6182 0.5465 0.5413 0.6082 30 40
RS_GCF_003015185.1 0.6045 0.6076 0.7728 0.6055 0.5963 0.5561 0.5394 0.5846 30 35
RS_GCF_000145215.1 0.3524 0.3565 0.2352 0.6044 0.5946 0.5868 0.5862 0.2997 78 85
RS_GCF_000829395.1 0.3822 0.3885 0.3151 0.5547 0.5664 0.5132 0.5011 0.3276 25 37
RS_GCF_000012865.1 0.4205 0.4248 0.4975 0.6207 0.617 0.5872 0.5857 0.3546 71 78
RS_GCF_005280315.1 0.6532 0.6647 0.9047 0.6134 0.5327 0.5371 0.5139 0.5639 29 37
RS_GCF_000147695.2 0.3434 0.3451 0.2367 0.5896 0.6161 0.5842 0.5688 0.3145 66.5 78
RS_GCF_002116905.1 0.6972 0.701 0.9471 0.6181 0.566 0.5527 0.5218 0.6491 22.5 35
RS_GCF_001886815.1 0.451 0.4609 0.6507 0.6162 0.5513 0.5693 0.523 0.3823 60 70
RS_GCF_001445575.1 0.6064 0.6128 0.7321 0.6099 0.6182 0.56 0.5329 0.5657 22.5 25
RS_GCF_001931675.1 0.6319 0.6383 0.8601 0.6074 0.5463 0.5441 0.5327 0.5785 30 42
RS_GCF_000013605.1 0.596 0.6042 0.7936 0.591 0.5327 0.544 0.5132 0.5254 25 30
RS_GCF_004331955.1 0.6656 0.6683 0.9035 0.6271 0.6455 0.5601 0.5353 0.6358 33.5 45
RS_GCF_000014785.1 0.6753 0.6786 0.8986 0.643 0.5893 0.5749 0.566 0.643 30 40
RS_GCF_002752675.1 0.6347 0.6445 0.888 0.6038 NA 0.5348 0.5099 0.554 20 28
RS_GCF_002056795.1 0.4835 0.4934 0.5944 0.5711 NA 0.5508 0.5498 0.4087 25 40
RS_GCF_000835165.1 0.6775 0.6846 0.9005 0.609 0.6542 0.5707 0.5546 0.6102 31 37
RS_GCF_000172635.2 0.4471 0.4547 0.4144 0.583 0.5375 0.5272 0.5045 0.3867 33.5 44
RS_GCF_000973725.1 0.4734 0.4859 0.4894 0.5754 0.6461 0.5751 0.5548 0.4002 33.5 45
RS_GCF_002201795.1 0.3927 0.4044 0.3746 0.5702 0.5755 0.5214 0.496 0.3213 36 40
RS_GCF_002139935.1 0.346 0.3514 0.282 0.5654 NA 0.4884 0.4647 0.2486 37 42
RS_GCF_002005405.1 0.3741 0.3771 0.3113 0.5667 0.5282 0.5413 0.5232 0.3203 28 37
RS_GCF_000974685.2 0.559 0.5648 0.6918 0.5814 0.5138 0.5352 0.5021 0.4905 27.5 30
RS_GCF_001721645.1 0.4131 0.4206 0.4356 0.5592 0.566 0.5076 0.493 0.3295 26 30
RS_GCF_000325705.1 0.4475 0.4588 0.5553 0.5659 0.6316 0.5609 0.5519 0.3778 31 44
RS_GCF_002310835.1 0.4031 0.4099 0.3705 0.5756 0.5195 0.5284 0.5015 0.3375 30 35
RS_GCF_001584145.1 0.5899 0.6038 0.8141 0.5981 0.5377 0.5291 0.5109 0.4897 25 35
RS_GCF_001988955.1 0.527 0.5363 0.6931 0.5679 NA 0.5574 0.5677 0.4347 30 30
RS_GCF_002355735.1 0.6142 0.6241 0.8634 0.6076 0.5946 0.5566 0.539 0.5288 30 37
RS_GCF_002158905.1 0.6072 0.6124 0.8116 0.6001 0.5636 0.5415 0.5235 0.5541 25 37
RS_GCF_000152825.2 0.6066 0.6095 0.7883 0.609 0.6111 0.5498 0.5484 0.576 30 37
RS_GCF_002504165.1 0.6477 0.6491 0.8679 0.6192 0.5596 0.5404 0.5432 0.6365 28 37
RS_GCF_000024905.1 0.6379 0.6439 0.8616 0.6322 0.6789 0.5896 0.5817 0.5507 52.5 58
RS_GCF_000178975.2 0.5998 0.6093 0.7662 0.5998 0.5794 0.5428 0.5214 0.5358 22.5 28
RS_GCF_000010125.1 0.3319 0.3396 0.2296 0.5735 0.5338 0.5143 0.499 0.2738 31.5 40
RS_GCF_002162375.1 0.478 0.4853 0.5489 0.6015 0.5387 0.5495 0.5267 0.4246 27.5 37
RS_GCF_900289045.1 0.6831 0.6866 0.8906 0.6421 0.6545 0.5688 0.5529 0.6529 30 35
RS_GCF_000014745.1 0.6273 0.631 0.8166 0.6166 0.5981 0.5458 0.5455 0.5928 22.5 35
RS_GCF_000319575.2 0.6265 0.6287 0.7866 0.6233 0.6036 0.5707 0.5436 0.5742 37 40
RS_GCF_002243605.1 0.5214 0.5307 0.7462 0.5902 0.6071 0.594 0.5747 0.4602 57.5 70
RS_GCF_001483385.1 0.3148 0.3197 0.2186 0.5526 0.5294 0.4969 0.4779 0.2501 23.5 30
RS_GCF_000175575.2 0.6141 0.6204 0.7819 0.6201 0.6636 0.579 0.5636 0.5575 45 52
RS_GCF_000092125.1 0.6272 0.6334 0.8019 0.622 0.6727 0.5893 0.5765 0.5678 55 65
RS_GCF_000013885.1 0.6162 0.6258 0.8152 0.6159 0.578 0.5495 0.532 0.5733 29 37
RS_GCF_001187845.1 0.5468 0.5505 0.6029 0.6017 0.5455 0.5393 0.5105 0.5052 20 25
RS_GCF_002209445.1 0.3824 0.3905 0.3552 0.5523 0.4904 0.5106 0.4895 0.2966 35 40
RS_GCF_000340435.2 0.6395 0.6439 0.7891 0.6297 0.6316 0.5775 0.5598 0.607 31 35
RS_GCF_000341395.1 0.4538 0.4608 0.4667 0.5995 0.5636 0.5279 0.494 0.3955 30 35
RS_GCF_000277125.1 0.681 0.6849 0.9027 0.6388 0.6447 0.5785 0.5605 0.6356 34 41
RS_GCF_000014225.1 0.4462 0.4542 0.472 0.578 0.5765 0.5181 0.5066 0.3902 30 35
RS_GCF_000626635.1 0.4131 0.4232 0.4628 0.5655 0.5708 0.5092 0.5061 0.3471 30 40
RS_GCF_001831495.1 0.3876 0.3962 0.3158 0.5694 0.5514 0.5279 0.5004 0.3147 25 30
RS_GCF_003057965.1 0.3367 0.3416 0.2193 0.6013 0.5258 0.5451 0.5175 0.2577 55 65
RS_GCF_001618865.1 0.6722 0.6752 0.8606 0.6448 0.6273 0.5796 0.5562 0.6478 25 36
RS_GCF_000317835.1 0.6369 0.644 0.8168 0.5984 0.6131 0.567 0.5491 0.5925 30 37
RS_GCF_000195335.1 0.6808 0.6851 0.895 0.6556 0.6571 0.6396 0.6214 0.6154 67.5 72.5
RS_GCF_002355535.1 0.5276 0.5303 0.4812 0.6062 0.6364 0.5602 0.5378 0.4806 22.5 37
RS_GCF_000828635.1 0.6327 0.6378 0.8686 0.6092 0.5872 0.557 0.5383 0.5689 25 32
RS_GCF_000175215.2 0.5951 0.6042 0.7895 0.5971 0.6364 0.5439 0.5297 0.5249 27.5 35
RS_GCF_002900365.1 0.504 0.5149 0.6175 0.5878 0.6265 0.5462 0.5317 0.424 37 37
RS_GCF_002285495.1 0.2891 0.2929 0.1181 0.5669 0.5273 0.5357 0.5042 0.2298 50.5 55
RS_GCF_002234535.1 0.7115 0.7105 0.8968 0.6512 0.6727 0.5968 0.5712 0.716 30 37
RS_GCF_002290085.1 0.2698 0.2732 0.0727 0.5602 0.4419 0.4934 0.4774 0.2527 34.5 37
RS_GCF_000183725.1 0.4456 0.4521 0.5428 0.5631 0.5586 0.5092 0.502 0.342 25 35
RS_GCF_000305935.1 0.5388 0.5482 0.6834 0.6127 0.5976 0.5938 0.5823 0.4852 58 65
RS_GCF_004214795.1 0.2803 0.2823 0.0623 0.5548 NA 0.4875 0.4719 0.2177 37 45
RS_GCF_000017805.1 0.6069 0.6102 0.7542 0.6263 NA 0.6307 0.6411 0.5915 50 55
RS_GCF_000213655.1 0.4351 0.4422 0.4157 0.5841 0.5304 0.523 0.502 0.3828 27.5 37
RS_GCF_001955715.1 0.6095 0.6161 0.8066 0.5866 0.5648 0.5389 0.5097 0.5428 20 30
RS_GCF_002843565.1 0.3005 0.3064 0.1468 0.5596 0.4398 0.4987 0.4774 0.2787 23 32
RS_GCF_002803985.1 0.2984 0.3056 0.198 0.5446 0.4767 0.4951 0.476 0.28 32 32
RS_GCF_000165465.1 0.3029 0.3061 0.1325 0.5722 0.5357 0.5218 0.4758 0.2521 37 50
RS_GCF_002736205.1 0.3782 0.3838 0.3111 0.5525 0.566 0.5128 0.4995 0.317 25 30
RS_GCF_003544875.1 0.4417 0.4518 0.3952 0.5866 0.5157 0.5385 0.5101 0.3829 33.5 37
RS_GCF_002549795.1 0.684 0.6906 0.9287 0.6144 0.5982 0.5636 0.5567 0.6299 40 55
RS_GCF_001262015.1 0.4412 0.4606 0.4087 0.5523 0.5757 0.5568 0.5468 0.3628 35 45
RS_GCF_002221525.1 0.403 0.4106 0.3481 0.5735 0.4842 0.529 0.5042 0.3303 30 35
RS_GCF_001421015.2 0.4722 0.4892 0.5545 0.5851 0.6196 0.5451 0.5384 0.3846 32.5 40
RS_GCF_006542275.1 0.5839 0.5972 0.8411 0.5962 0.6062 0.5541 0.5464 0.5063 25 37
RS_GCF_003008535.1 0.668 0.6724 0.9 0.6106 0.5283 0.5466 0.5147 0.6382 29 37
RS_GCF_003952265.1 0.6558 0.6607 0.8426 0.6198 0.654 0.5728 0.5605 0.61 30 37
GB_GCA_000934545.1 0.5515 0.5574 0.6859 0.6016 0.5596 0.5614 0.545 0.4924 32 35
RS_GCF_000265405.1 0.3681 0.3752 0.2924 0.5707 0.6407 0.5258 0.5163 0.3161 25 37
RS_GCF_003258705.1 0.372 0.3782 0.2813 0.5584 0.5385 0.5013 0.487 0.3189 20 30
RS_GCF_900217235.1 0.5279 0.5363 0.6492 0.5835 0.6019 0.5403 0.5038 0.4637 25 65
RS_GCF_000485905.1 0.6386 0.6417 0.811 0.6219 0.5818 0.5711 0.5467 0.5766 37 40
RS_GCF_000196255.1 0.4173 0.4264 0.3655 0.5774 0.5772 0.535 0.5124 0.3637 10 18
RS_GCF_001941825.1 0.6546 0.6658 0.9151 0.6157 0.5283 0.5455 0.5207 0.5563 30 37
RS_GCF_000020525.1 0.4504 0.4619 0.5835 0.5776 0.549 0.5121 0.4958 0.3754 25 30
RS_GCF_003722335.1 0.6925 0.6987 0.9384 0.6406 0.6389 0.5568 0.5468 0.6407 29 37
RS_GCF_001854125.1 0.5591 0.5649 0.6833 0.609 0.5688 0.5524 0.5406 0.4973 37 37
RS_GCF_002795805.1 0.5149 0.5205 0.5704 0.6064 0.5455 0.5264 0.5197 0.4533 27.5 30
RS_GCF_004295585.1 0.4483 0.4529 0.4399 0.586 0.6078 0.5542 0.5414 0.4106 25 30
RS_GCF_001187595.1 0.4167 0.4194 0.4526 0.5942 0.6266 0.5684 0.5502 0.3624 57.5 70
GB_GCA_000632805.1 0.6423 0.6459 0.8485 0.6066 0.6075 0.5516 0.5449 0.6147 30 37
RS_GCF_001704115.1 0.4164 0.4261 0.4145 0.5788 0.5225 0.529 0.5074 0.3534 32.5 45
RS_GCF_002192415.1 0.4967 0.5094 0.6283 0.5831 0.6329 0.5513 0.5324 0.4259 22.5 30
RS_GCF_001442535.1 0.6681 0.6729 0.9108 0.6213 0.5556 0.5535 0.5414 0.6463 29 40
RS_GCF_000196875.2 0.6361 0.6433 0.845 0.6034 0.5909 0.5625 0.5522 0.5721 33.5 45
RS_GCF_001721685.1 0.4608 0.4672 0.5474 0.5919 0.5953 0.5565 0.5371 0.4002 37 65
RS_GCF_001761385.1 0.613 0.6176 0.7979 0.5944 0.5185 0.5402 0.5063 0.577 25 35
RS_GCF_002085925.1 0.6376 0.6432 0.8698 0.6205 0.5963 0.5491 0.5393 0.5895 37 41
RS_GCF_000143685.1 0.3111 0.3176 0.1583 0.5606 0.5387 0.5248 0.5031 0.2582 37 40
RS_GCF_001610955.1 0.5228 0.5313 0.7439 0.5885 0.6125 0.5936 0.5775 0.4611 60 70
RS_GCF_000178115.2 0.5556 0.5668 0.7806 0.5895 0.5495 0.5663 0.5403 0.4819 35 44
RS_GCF_000284115.1 0.7322 0.7314 0.9522 0.6448 NA 0.5566 0.5491 0.7404 27.5 30
RS_GCF_000016505.1 0.3204 0.3278 0.235 0.5678 NA 0.5421 0.5138 0.2654 35 37
RS_GCF_000178835.2 0.3432 0.3482 0.2045 0.5736 0.5407 0.5183 0.499 0.2937 38 45
RS_GCF_000504085.1 0.3872 0.3874 0.3263 0.6304 0.598 0.6014 0.5786 0.3618 66 72
RS_GCF_000763575.1 0.3501 0.3525 0.2628 0.588 0.601 0.575 0.5555 0.313 66 72
RS_GCF_000191045.1 0.3495 0.3473 0.158 0.6583 0.6351 0.6127 0.6039 0.3438 70 75
RS_GCF_000953715.1 0.3138 0.3167 0.1834 0.5995 NA 0.5517 0.5312 0.27 55 65
RS_GCF_001750685.1 0.386 0.3927 0.3639 0.5911 0.5586 0.5524 0.5156 0.3306 40 45
RS_GCF_000284015.1 0.7295 0.7306 0.9308 0.667 0.6727 0.5926 0.5854 0.7208 32 37
RS_GCF_001267155.1 0.2492 0.2563 0.0862 0.5545 0.4588 0.4984 0.485 0.2291 32 41
GB_GCA_000738435.1 0.5364 0.5427 0.6622 0.6036 0.5545 0.5407 0.5215 0.4787 25 30
RS_GCF_002101395.1 0.5351 0.5471 0.6932 0.5884 0.6532 0.5571 0.5435 0.4549 37 48
RS_GCF_001543325.1 0.2977 0.303 0.1619 0.5713 0.5429 0.498 0.4844 0.2366 23 34
RS_GCF_000019785.1 0.689 0.6932 0.9317 0.6206 0.5648 0.5529 0.5205 0.6415 25 35
RS_GCF_002216855.1 0.3124 0.3191 0.2013 0.5858 0.5168 0.5323 0.5097 0.2389 30 35
RS_GCF_000568815.1 0.409 0.4142 0.4605 0.5789 NA 0.4944 0.4869 0.3255 30 33
RS_GCF_001682385.1 0.6783 0.6813 0.9158 0.6154 0.5741 0.5548 0.5455 0.6488 37.5 45
RS_GCF_900095135.1 0.4363 0.4487 0.5195 0.5564 0.5442 0.5383 0.5194 0.3269 37.5 45
RS_GCF_000819445.1 0.6857 0.6925 0.9086 0.6164 0.6415 0.5764 0.5537 0.6082 37 45
RS_GCF_000022325.1 0.3519 0.356 0.2365 0.6038 0.5946 0.5857 0.5872 0.3068 79 90
RS_GCF_001679725.1 0.6838 0.688 0.8927 0.6239 0.623 0.5596 0.5333 0.6484 20 28
RS_GCF_003352185.1 0.6055 0.6136 0.8252 0.6035 0.5364 0.5374 0.5211 0.5327 30 30
RS_GCF_000817955.1 0.6227 0.6316 0.8534 0.6127 0.6455 0.5644 0.5382 0.5392 30 36
RS_GCF_001444425.1 0.54 0.5441 0.6435 0.6002 0.5545 0.547 0.5282 0.4817 30 43
RS_GCF_003315775.1 0.49 0.5006 0.6357 0.569 0.6147 0.5566 0.5404 0.3923 37 40
RS_GCF_000233775.1 0.4706 0.4746 0.4763 0.6214 0.6216 0.5775 0.5665 0.4066 58 68
RS_GCF_000940805.1 0.4863 0.4959 0.5845 0.59 0.5545 0.5471 0.5233 0.4238 30 40
RS_GCF_003589885.1 0.7281 0.7319 0.9554 0.6784 0.633 0.6057 0.594 0.702 45 55
RS_GCF_001027545.1 0.3934 0.3966 0.4219 0.5741 0.5856 0.529 0.4897 0.3406 30 34
RS_GCF_000024085.1 0.4369 0.4432 0.4247 0.5906 0.5405 0.5228 0.5161 0.3775 33.5 43
RS_GCF_005843985.1 0.2685 0.2661 0.0797 0.6317 0.5 0.5679 0.5463 0.2224 55 70
RS_GCF_000199675.1 0.5385 0.5444 0.6787 0.6205 0.6273 0.5758 0.5714 0.4607 55 60
RS_GCF_000260965.1 0.4792 0.4827 0.5477 0.5948 0.5532 0.5293 0.5158 0.4288 34 37
RS_GCF_000018105.1 0.4696 0.4821 0.5351 0.5701 0.5856 0.5467 0.5266 0.4112 29 35
RS_GCF_000024765.1 0.5471 0.5555 0.6904 0.5838 0.5636 0.5378 0.535 0.4767 30 39
RS_GCF_000439455.1 0.2546 0.2584 0.0548 0.5545 0.4815 0.497 0.4988 0.2397 30 37
RS_GCF_002076895.1 0.385 0.3954 0.3387 0.5761 0.5242 0.5258 0.4983 0.3212 11.5 25
RS_GCF_005952805.1 0.6624 0.6657 0.8774 0.6132 0.5701 0.5593 0.523 0.6223 25 30
RS_GCF_000190595.1 0.3211 0.3267 0.1473 0.5648 0.6058 0.497 0.5014 0.2495 26 40
