# Supplementary material for: A positive correlation between GC content and growth temperature in prokaryotes
Source: BMC Genomics. 2022 Feb 9;23:110. doi: 10.1186/s12864-022-08353-7 (PMC8827189; doi:10.1186/s12864-022-08353-7)
Supplement: Supplementary file 2 — Additional file 2: Supplementary Data S1. The datasets for the 1000 rounds of resampling. [file 12864_2022_8353_MOESM2_ESM.zip › DATA_S1/sample_203.txt]

bac_acc genome_gc_content mrna_gc_content ffold_gc_content trna_gc_content rrna5s_gc_content rrna16s_gc_content rrna23s_gc_content noncod_gc_content temp_toa temp_tmax
RS_GCF_000172635.2 0.4471 0.4547 0.4144 0.583 0.5375 0.5272 0.5045 0.3867 33.5 44
RS_GCF_002950575.1 0.5833 0.5845 0.6794 0.6218 0.6396 0.5615 0.5443 0.5678 30 35
RS_GCF_000019185.1 0.4459 0.4568 0.4371 0.573 0.5049 0.5427 0.5092 0.3816 10 25
RS_GCF_003339775.1 0.2541 0.2655 0.1477 0.5321 0.5352 0.4898 0.4856 0.2391 30 37
RS_GCF_900660755.1 0.3097 0.3109 0.1501 0.5727 0.5556 0.4877 0.4903 0.2635 36 37
RS_GCF_003008595.1 0.6329 0.6392 0.8289 0.5932 0.537 0.5402 0.5179 0.5788 29 37
RS_GCF_000189775.2 0.3498 0.3539 0.26 0.5815 0.5769 0.5385 0.508 0.2899 60 70
RS_GCF_002504165.1 0.6477 0.6491 0.8679 0.6192 0.5596 0.5404 0.5432 0.6365 28 37
RS_GCF_000022025.1 0.6596 0.6648 0.8376 0.6208 0.6606 0.5681 0.5488 0.6163 25 37
RS_GCF_000306785.1 0.7413 0.7425 0.9532 0.6797 0.6606 0.5898 0.5782 0.7313 28 35
RS_GCF_000196275.1 0.6647 0.669 0.857 0.5974 NA 0.5936 0.5788 0.6274 47 52.5
RS_GCF_000166335.1 0.3544 0.3579 0.2363 0.6038 0.5946 0.583 0.5858 0.303 75 80
RS_GCF_004000605.1 0.6341 0.6382 0.8192 0.6178 0.6111 0.5605 0.552 0.5942 33.5 37
RS_GCF_000635915.2 0.6752 0.681 0.9065 0.6215 0.62 0.5511 0.5407 0.6251 30 50
RS_GCF_000576555.1 0.5962 0.6083 0.8102 0.5664 NA 0.553 0.529 0.5177 30 30
RS_GCF_000212735.1 0.471 0.4802 0.613 0.5541 0.5701 0.5205 0.5168 0.4005 26 30
RS_GCF_000024085.1 0.4369 0.4432 0.4247 0.5906 0.5405 0.5228 0.5161 0.3775 33.5 43
RS_GCF_000231405.2 0.4189 0.4251 0.4083 0.5925 0.5804 0.5378 0.5209 0.3629 30 37
RS_GCF_004564075.1 0.7162 0.7179 0.9481 0.6367 0.6273 0.562 0.5563 0.7002 28 50
RS_GCF_000178835.2 0.3432 0.3482 0.2045 0.5736 0.5407 0.5183 0.499 0.2937 38 45
RS_GCF_003403095.1 0.5489 0.5566 0.6848 0.5966 0.6019 0.5483 0.5383 0.4899 28 41
RS_GCF_003522965.1 0.3473 0.3529 0.2665 0.547 0.5446 0.5255 0.507 0.2763 37 47
RS_GCF_004421005.1 0.6504 0.6593 0.8958 0.6067 0.5327 0.5331 0.5131 0.5778 29 45
RS_GCF_000020525.1 0.4504 0.4619 0.5835 0.5776 0.549 0.5121 0.4958 0.3754 25 30
RS_GCF_005952805.1 0.6624 0.6657 0.8774 0.6132 0.5701 0.5593 0.523 0.6223 25 30
RS_GCF_003006155.1 0.6568 0.6638 0.8673 0.6057 0.5487 0.5673 0.549 0.6227 30 45
RS_GCF_002838765.1 0.4381 0.4443 0.4061 0.5899 0.5405 0.5248 0.5175 0.3765 39.5 50
RS_GCF_000195335.1 0.6808 0.6851 0.895 0.6556 0.6571 0.6396 0.6214 0.6154 67.5 72.5
RS_GCF_000196495.1 0.3897 0.3963 0.3124 0.5758 0.5499 0.53 0.5068 0.3295 15 22
RS_GCF_002211785.1 0.3118 0.3183 0.1413 0.579 0.4707 0.5095 0.4759 0.2583 20 25
RS_GCF_002310855.1 0.4084 0.4161 0.3811 0.5753 0.4867 0.5291 0.5044 0.3389 24 35
RS_GCF_002442575.1 0.6024 0.6106 0.789 0.5938 0.5586 0.5602 0.5472 0.5256 30 40
RS_GCF_000940805.1 0.4863 0.4959 0.5845 0.59 0.5545 0.5471 0.5233 0.4238 30 40
RS_GCF_000009365.1 0.5473 0.5526 0.6745 0.5982 0.5225 0.5468 0.5315 0.508 27.5 35
RS_GCF_000166775.1 0.351 0.355 0.2286 0.6045 0.5946 0.5821 0.587 0.2977 70 82
RS_GCF_000725385.1 0.6497 0.6548 0.8713 0.609 0.5981 0.5503 0.5417 0.6163 27.5 37
RS_GCF_000021945.1 0.5643 0.5679 0.6559 0.6218 NA 0.6411 0.6416 0.5365 55 67
RS_GCF_001641285.1 0.6798 0.6827 0.9015 0.6311 0.6204 0.5594 0.5441 0.6527 30 42
RS_GCF_002222635.1 0.5953 0.6007 0.7608 0.5992 0.5455 0.5466 0.5266 0.5462 28 37
RS_GCF_003722335.1 0.6925 0.6987 0.9384 0.6406 0.6389 0.5568 0.5468 0.6407 29 37
RS_GCF_001444425.1 0.54 0.5441 0.6435 0.6002 0.5545 0.547 0.5282 0.4817 30 43
RS_GCF_002117105.1 0.477 0.4835 0.5729 0.5945 0.5455 0.5343 0.5172 0.4228 17.5 30
RS_GCF_002221525.1 0.403 0.4106 0.3481 0.5735 0.4842 0.529 0.5042 0.3303 30 35
RS_GCF_000176915.2 0.6256 0.6335 0.8781 0.5831 0.5872 0.5523 0.5116 0.5596 27.5 35
RS_GCF_001042715.1 0.3528 0.3599 0.2562 0.5869 0.5636 0.533 0.5027 0.3012 30 45
RS_GCF_001975705.1 0.6567 0.6618 0.9019 0.6116 0.6 0.5558 0.5443 0.6087 25 40
RS_GCF_004777465.1 0.7102 0.7127 0.9083 0.6359 0.6273 0.5787 0.5568 0.6934 28 38
RS_GCF_001586255.1 0.5072 0.5138 0.6078 0.6 0.5405 0.5431 0.5147 0.4524 27.5 37
RS_GCF_000199675.1 0.5385 0.5444 0.6787 0.6205 0.6273 0.5758 0.5714 0.4607 55 60
GB_GCA_000010565.1 0.5296 0.5443 0.7097 0.6211 0.625 0.5792 0.548 0.4335 55 65
RS_GCF_001307805.1 0.4212 0.4287 0.4644 0.5948 0.5616 0.5619 0.5427 0.3751 35 45
RS_GCF_001750165.1 0.4166 0.4253 0.3791 0.5764 0.4734 0.5306 0.5083 0.3491 25 30
RS_GCF_001956985.1 0.6626 0.6701 0.8929 0.6311 0.6282 0.6074 0.6103 0.6175 20 30
RS_GCF_000015025.1 0.6691 0.6677 0.8213 0.6554 0.6818 0.6079 0.5991 0.6797 55 65
RS_GCF_000021725.1 0.3351 0.336 0.2684 0.6226 0.5472 0.5711 0.5517 0.2562 40 55
RS_GCF_002863865.1 0.5125 0.5186 0.6192 0.5969 0.5321 0.5433 0.528 0.4473 25 40
RS_GCF_000013905.1 0.4224 0.4397 0.4151 0.5736 0.5183 0.5274 0.5038 0.3291 22 30
RS_GCF_003945325.1 0.6696 0.6724 0.8406 0.6257 0.6364 0.5749 0.5452 0.6345 25 30
RS_GCF_002221505.1 0.4017 0.4095 0.364 0.5757 0.4815 0.5315 0.5005 0.3337 30 35
RS_GCF_003054555.1 0.6975 0.7016 0.8925 0.6411 0.6126 0.5814 0.5683 0.6708 23 30
RS_GCF_000024805.1 0.6948 0.6994 0.9257 0.6362 0.6161 0.5554 0.5371 0.6627 32 40
RS_GCF_001027285.1 0.6945 0.6968 0.9223 0.6489 0.6577 0.5675 0.5527 0.6692 25 40
RS_GCF_003952265.1 0.6558 0.6607 0.8426 0.6198 0.654 0.5728 0.5605 0.61 30 37
RS_GCF_001543325.1 0.2977 0.303 0.1619 0.5713 0.5429 0.498 0.4844 0.2366 23 34
RS_GCF_000828475.1 0.6284 0.6328 0.8288 0.6177 0.5727 0.5602 0.5472 0.5924 35 43
RS_GCF_000522985.1 0.7261 0.7287 0.9505 0.6889 0.7027 0.6213 0.621 0.696 37 40
RS_GCF_001020205.1 0.2798 0.2891 0.1261 0.5741 0.5258 0.5246 0.5065 0.2175 35 45
RS_GCF_000827125.1 0.5668 0.5764 0.7433 0.6158 0.5676 0.5735 0.5437 0.4859 40 50
RS_GCF_000284115.1 0.7322 0.7314 0.9522 0.6448 NA 0.5566 0.5491 0.7404 27.5 30
RS_GCF_000260965.1 0.4792 0.4827 0.5477 0.5948 0.5532 0.5293 0.5158 0.4288 34 37
RS_GCF_002900365.1 0.504 0.5149 0.6175 0.5878 0.6265 0.5462 0.5317 0.424 37 37
RS_GCF_000012865.1 0.4205 0.4248 0.4975 0.6207 0.617 0.5872 0.5857 0.3546 71 78
RS_GCF_000967915.1 0.3577 0.3613 0.3414 0.5612 0.4938 0.496 0.4907 0.296 30 37
RS_GCF_000186245.1 0.5391 0.5506 0.7678 0.6037 0.6111 0.5538 0.5312 0.4183 37 40
RS_GCF_000013285.1 0.2838 0.294 0.0838 0.567 0.5523 0.5268 0.5129 0.2045 41 50
RS_GCF_002843565.1 0.3005 0.3064 0.1468 0.5596 0.4398 0.4987 0.4774 0.2787 23 32
RS_GCF_003100395.1 0.6729 0.6771 0.8958 0.6115 0.5472 0.5601 0.519 0.6286 28 37
RS_GCF_001997345.1 0.6878 0.6902 0.8967 0.652 0.6577 0.5699 0.5312 0.6645 30 37
RS_GCF_001590605.1 0.3878 0.3951 0.3561 0.554 0.5647 0.5063 0.4952 0.3258 15 25
RS_GCF_002752675.1 0.6347 0.6445 0.888 0.6038 NA 0.5348 0.5099 0.554 20 28
RS_GCF_000819565.1 0.6574 0.6615 0.8917 0.6165 0.6 0.5568 0.5461 0.6215 28 41
RS_GCF_001831475.1 0.3598 0.3673 0.3408 0.5603 0.5714 0.505 0.4874 0.297 25 30
RS_GCF_003355475.1 0.7275 0.7273 0.9493 0.6457 0.6364 0.5685 0.5648 0.7341 30 45
RS_GCF_003015185.1 0.6045 0.6076 0.7728 0.6055 0.5963 0.5561 0.5394 0.5846 30 35
RS_GCF_000175575.2 0.6141 0.6204 0.7819 0.6201 0.6636 0.579 0.5636 0.5575 45 52
RS_GCF_000021545.1 0.3275 0.3275 0.1405 0.6196 0.5982 0.5726 0.5621 0.2794 68 73
RS_GCF_002998435.1 0.4746 0.4873 0.597 0.553 0.619 0.541 0.5277 0.3762 33.5 37
GB_GCA_000987835.1 0.4426 0.4506 0.5032 0.574 NA 0.5119 0.5007 0.3382 29 40
RS_GCF_000014785.1 0.6753 0.6786 0.8986 0.643 0.5893 0.5749 0.566 0.643 30 40
RS_GCF_000178955.2 0.5791 0.5886 0.7096 0.6088 0.5888 0.5428 0.5229 0.5195 25.5 28
RS_GCF_002201795.1 0.3927 0.4044 0.3746 0.5702 0.5755 0.5214 0.496 0.3213 36 40
RS_GCF_000014225.1 0.4462 0.4542 0.472 0.578 0.5765 0.5181 0.5066 0.3902 30 35
RS_GCF_000763575.1 0.3501 0.3525 0.2628 0.588 0.601 0.575 0.5555 0.313 66 72
RS_GCF_000024365.1 0.7092 0.712 0.9268 0.666 0.6306 0.5872 0.5628 0.6838 25 35
RS_GCF_001687565.2 0.4318 0.4399 0.4597 0.5911 0.5555 0.5614 0.5383 0.3808 20 30
RS_GCF_004295585.1 0.4483 0.4529 0.4399 0.586 0.6078 0.5542 0.5414 0.4106 25 30
RS_GCF_000145215.1 0.3524 0.3565 0.2352 0.6044 0.5946 0.5868 0.5862 0.2997 78 85
RS_GCF_002028405.1 0.6504 0.6555 0.8734 0.6022 0.566 0.5508 0.5235 0.6015 32.5 37
RS_GCF_000503895.1 0.6388 0.6448 0.8314 0.6112 0.6182 0.5503 0.5442 0.601 32.5 35
RS_GCF_000283575.1 0.5319 0.5461 0.7168 0.5909 0.5607 0.5314 0.5292 0.4519 30 35
RS_GCF_000191045.1 0.3495 0.3473 0.158 0.6583 0.6351 0.6127 0.6039 0.3438 70 75
RS_GCF_901482605.1 0.2932 0.2983 0.1263 0.5675 0.5229 0.5319 0.5004 0.2271 37 37
RS_GCF_001442535.1 0.6681 0.6729 0.9108 0.6213 0.5556 0.5535 0.5414 0.6463 29 40
RS_GCF_000284335.1 0.3537 0.3555 0.2255 0.6067 0.6161 0.5502 0.5512 0.3142 65 70
RS_GCF_000264765.2 0.5838 0.5974 0.7956 0.5827 0.6284 0.5393 0.529 0.5034 29 37
RS_GCF_000696485.1 0.5265 0.5336 0.5839 0.5886 0.5676 0.5551 0.5438 0.4619 37 43
RS_GCF_000019785.1 0.689 0.6932 0.9317 0.6206 0.5648 0.5529 0.5205 0.6415 25 35
RS_GCF_001886815.1 0.451 0.4609 0.6507 0.6162 0.5513 0.5693 0.523 0.3823 60 70
RS_GCF_001547735.1 0.4302 0.4299 0.3897 0.6629 0.6216 0.6237 0.6192 0.4044 70 78
RS_GCF_004802635.1 0.6302 0.6372 0.8492 0.6145 0.5714 0.5611 0.5493 0.5882 25 30
RS_GCF_000236705.1 0.4023 0.4071 0.3459 0.5749 0.5377 0.5153 0.4956 0.3522 29 37
RS_GCF_001660485.1 0.7039 0.7061 0.9161 0.6366 0.6577 0.5663 0.5574 0.6839 28 30
RS_GCF_005843985.1 0.2685 0.2661 0.0797 0.6317 0.5 0.5679 0.5463 0.2224 55 70
RS_GCF_000024905.1 0.6379 0.6439 0.8616 0.6322 0.6789 0.5896 0.5817 0.5507 52.5 58
RS_GCF_000165485.1 0.6746 0.678 0.8922 0.6195 0.6396 0.5683 0.5533 0.6394 30 37
RS_GCF_000184705.1 0.7248 0.7248 0.9198 0.6739 0.7 0.6362 0.6351 0.7272 75 80
RS_GCF_000018605.1 0.3412 0.3421 0.2626 0.5935 NA 0.5421 0.5286 0.318 59 65
RS_GCF_000016505.1 0.3204 0.3278 0.235 0.5678 NA 0.5421 0.5138 0.2654 35 37
RS_GCF_000018325.1 0.3626 0.3702 0.3103 0.5871 0.5687 0.5383 0.509 0.2969 37 44
RS_GCF_000816145.1 0.4947 0.4966 0.5918 0.6364 0.6389 0.6214 0.5858 0.4543 70 90
RS_GCF_001629705.1 0.3935 0.399 0.3043 0.5876 0.5312 0.5441 0.5329 0.3491 29 36
RS_GCF_001507665.1 0.706 0.7093 0.9446 0.6113 NA 0.554 0.5631 0.6793 25 37
RS_GCF_000961095.1 0.5254 0.5374 0.7168 0.5902 0.6283 0.5631 0.5519 0.4502 30 45
RS_GCF_002117405.1 0.6318 0.6383 0.8372 0.6157 0.5859 0.566 0.5545 0.5949 27.5 37
RS_GCF_001305595.1 0.6816 0.6887 0.921 0.6325 0.6036 0.5783 0.5697 0.6281 37 40
RS_GCF_004331955.1 0.6656 0.6683 0.9035 0.6271 0.6455 0.5601 0.5353 0.6358 33.5 45
RS_GCF_001704115.1 0.4164 0.4261 0.4145 0.5788 0.5225 0.529 0.5074 0.3534 32.5 45
RS_GCF_002263515.1 0.6878 0.6909 0.8714 0.6565 NA 0.5989 0.6071 0.6732 37 45
RS_GCF_000024385.1 0.7164 0.722 0.9466 0.6622 0.6182 0.6011 0.6012 0.684 50 65
RS_GCF_000196255.1 0.4173 0.4264 0.3655 0.5774 0.5772 0.535 0.5124 0.3637 10 18
RS_GCF_000400935.1 0.288 0.2977 0.2126 0.5547 0.507 0.4993 0.4921 0.2656 30 32
RS_GCF_002310835.1 0.4031 0.4099 0.3705 0.5756 0.5195 0.5284 0.5015 0.3375 30 35
RS_GCF_000017545.1 0.3499 0.3522 0.2384 0.6221 0.6168 0.5993 0.5854 0.2936 70 79
RS_GCF_004028275.1 0.5048 0.5146 0.719 0.5821 0.5347 0.5219 0.5099 0.4061 37.5 55
GB_GCA_000166295.1 0.5686 0.5756 0.7108 0.6117 0.5596 0.5537 0.5412 0.5024 36 45
RS_GCF_000973105.1 0.4278 0.4367 0.5223 0.5629 0.6311 0.5385 0.5348 0.3496 35 45
RS_GCF_003431825.1 0.6417 0.6467 0.8484 0.6134 0.6091 0.538 0.5329 0.5925 30 37
RS_GCF_001857965.1 0.3438 0.3517 0.2719 0.5632 0.5769 0.5093 0.4902 0.2677 30 40
RS_GCF_004102025.1 0.6682 0.6725 0.83 0.632 0.6364 0.5963 0.5912 0.6431 37 42
RS_GCF_001697225.1 0.6779 0.681 0.906 0.6293 0.5545 0.5584 0.5443 0.6455 29 36
RS_GCF_002278075.1 0.6294 0.6361 0.8518 0.6005 NA 0.5558 0.5293 0.5907 27.5 37
RS_GCF_000092825.1 0.6679 0.6722 0.8671 0.6109 0.5946 0.5836 0.5395 0.6258 33 37
RS_GCF_001275345.1 0.705 0.7067 0.9204 0.6318 0.6273 0.5713 0.557 0.6956 28 30
RS_GCF_000213255.1 0.4345 0.4405 0.495 0.5934 0.5636 0.5446 0.5385 0.3651 50 60
RS_GCF_003585765.1 0.5316 0.5453 0.6944 0.5739 0.6604 0.5792 0.5561 0.4507 26.5 43
RS_GCF_000196875.2 0.6361 0.6433 0.845 0.6034 0.5909 0.5625 0.5522 0.5721 33.5 45
RS_GCF_001420915.1 0.4596 0.4671 0.5063 0.5715 0.544 0.5311 0.5044 0.4011 30 45
RS_GCF_000695095.2 0.6437 0.6465 0.831 0.6155 0.6577 0.6032 0.5924 0.6105 27.5 30
RS_GCF_001267155.1 0.2492 0.2563 0.0862 0.5545 0.4588 0.4984 0.485 0.2291 32 41
RS_GCF_000009905.1 0.6867 0.6934 0.9196 0.6202 0.6197 0.6039 0.5983 0.6433 60 65
RS_GCF_000332115.1 0.3532 0.3596 0.2316 0.5413 0.5096 0.5007 0.4666 0.2911 25 32
RS_GCF_000565215.1 0.3016 0.3086 0.1994 0.5541 0.5312 0.4997 0.496 0.2781 30 32
RS_GCF_000507245.1 0.5186 0.5234 0.6415 0.59 0.5818 0.5387 0.5106 0.4715 35 45
RS_GCF_000185965.1 0.7021 0.7042 0.9325 0.6275 0.5631 0.5563 0.5506 0.6862 30 45
RS_GCF_002355155.1 0.5182 0.5268 0.5147 0.5923 0.6036 0.5666 0.5331 0.4588 33.5 42
