# Supplementary material for: A positive correlation between GC content and growth temperature in prokaryotes
Source: BMC Genomics. 2022 Feb 9;23:110. doi: 10.1186/s12864-022-08353-7 (PMC8827189; doi:10.1186/s12864-022-08353-7)
Supplement: Supplementary file 2 — Additional file 2: Supplementary Data S1. The datasets for the 1000 rounds of resampling. [file 12864_2022_8353_MOESM2_ESM.zip › DATA_S1/sample_207.txt]

bac_acc genome_gc_content mrna_gc_content ffold_gc_content trna_gc_content rrna5s_gc_content rrna16s_gc_content rrna23s_gc_content noncod_gc_content temp_toa temp_tmax
RS_GCF_000012865.1 0.4205 0.4248 0.4975 0.6207 0.617 0.5872 0.5857 0.3546 71 78
RS_GCF_001628715.1 0.5236 0.5313 0.5646 0.6034 0.6306 0.5539 0.5467 0.4612 30 37
RS_GCF_001661075.1 0.5958 0.6048 0.8069 0.6019 0.5364 0.5403 0.5181 0.5354 22.5 35
RS_GCF_002005405.1 0.3741 0.3771 0.3113 0.5667 0.5282 0.5413 0.5232 0.3203 28 37
RS_GCF_000024845.1 0.643 0.6509 0.8651 0.6421 0.5844 0.6215 0.6137 0.5529 65 77
RS_GCF_001442805.1 0.6653 0.6698 0.9191 0.6258 0.5417 0.5535 0.539 0.6398 20 40
RS_GCF_001988955.1 0.527 0.5363 0.6931 0.5679 NA 0.5574 0.5677 0.4347 30 30
RS_GCF_002355535.1 0.5276 0.5303 0.4812 0.6062 0.6364 0.5602 0.5378 0.4806 22.5 37
RS_GCF_000565195.1 0.2941 0.3094 0.2898 0.5515 0.507 0.5069 0.4909 0.2663 37 37
RS_GCF_004116955.1 0.4376 0.4444 0.502 0.5886 0.5995 0.5511 0.5389 0.3733 29 50
RS_GCF_003952265.1 0.6558 0.6607 0.8426 0.6198 0.654 0.5728 0.5605 0.61 30 37
RS_GCF_001698205.1 0.6575 0.6604 0.8522 0.6164 0.6 0.5498 0.5401 0.6159 33.5 37
RS_GCF_003544855.1 0.2719 0.2736 0.0592 0.5544 NA 0.4815 0.4696 0.2059 33.5 40
RS_GCF_001983935.1 0.559 0.5614 0.6582 0.5879 NA 0.5421 0.526 0.5442 28 30
RS_GCF_000177235.2 0.3652 0.3687 0.2654 0.5891 0.5582 0.5451 0.5308 0.3388 37 40
RS_GCF_003403095.1 0.5489 0.5566 0.6848 0.5966 0.6019 0.5483 0.5383 0.4899 28 41
RS_GCF_000144695.1 0.3663 0.3729 0.2714 0.5895 0.5727 0.5416 0.4858 0.3023 39 47
RS_GCF_000279145.1 0.4133 0.4186 0.5317 0.5966 0.5446 0.5489 0.5136 0.3325 55 60
RS_GCF_002269345.1 0.6349 0.6385 0.82 0.6179 0.5818 0.5397 0.5406 0.5925 30 37
RS_GCF_002355735.1 0.6142 0.6241 0.8634 0.6076 0.5946 0.5566 0.539 0.5288 30 37
RS_GCF_004777465.1 0.7102 0.7127 0.9083 0.6359 0.6273 0.5787 0.5568 0.6934 28 38
RS_GCF_002076895.1 0.385 0.3954 0.3387 0.5761 0.5242 0.5258 0.4983 0.3212 11.5 25
RS_GCF_001717955.1 0.6549 0.66 0.8744 0.6229 0.5818 0.5412 0.5375 0.6105 27.5 37
RS_GCF_000011905.1 0.4885 0.4964 0.5944 0.6039 0.5825 0.5218 0.5192 0.404 27.5 35
RS_GCF_000258405.1 0.3393 0.3431 0.2156 0.5982 0.5893 0.5365 0.5062 0.2874 45 55
RS_GCF_001831475.1 0.3598 0.3673 0.3408 0.5603 0.5714 0.505 0.4874 0.297 25 30
RS_GCF_002216855.1 0.3124 0.3191 0.2013 0.5858 0.5168 0.5323 0.5097 0.2389 30 35
RS_GCF_001629705.1 0.3935 0.399 0.3043 0.5876 0.5312 0.5441 0.5329 0.3491 29 36
RS_GCF_001584145.1 0.5899 0.6038 0.8141 0.5981 0.5377 0.5291 0.5109 0.4897 25 35
RS_GCF_003355475.1 0.7275 0.7273 0.9493 0.6457 0.6364 0.5685 0.5648 0.7341 30 45
RS_GCF_000092825.1 0.6679 0.6722 0.8671 0.6109 0.5946 0.5836 0.5395 0.6258 33 37
RS_GCF_002271215.1 0.5424 0.5532 0.7168 0.5895 0.6126 0.5428 0.5322 0.4507 30 45
RS_GCF_901482605.1 0.2932 0.2983 0.1263 0.5675 0.5229 0.5319 0.5004 0.2271 37 37
RS_GCF_000960975.1 0.6214 0.6289 0.8381 0.6077 0.5909 0.5508 0.5286 0.5583 29 40
RS_GCF_001660485.1 0.7039 0.7061 0.9161 0.6366 0.6577 0.5663 0.5574 0.6839 28 30
RS_GCF_001687545.1 0.6501 0.6527 0.865 0.611 0.5909 0.5423 0.5354 0.6158 30 37
RS_GCF_000178975.2 0.5998 0.6093 0.7662 0.5998 0.5794 0.5428 0.5214 0.5358 22.5 28
RS_GCF_000009625.1 0.6251 0.6329 0.843 0.6098 0.6182 0.5621 0.534 0.5769 28 34
RS_GCF_002263515.1 0.6878 0.6909 0.8714 0.6565 NA 0.5989 0.6071 0.6732 37 45
RS_GCF_001956985.1 0.6626 0.6701 0.8929 0.6311 0.6282 0.6074 0.6103 0.6175 20 30
RS_GCF_001953055.1 0.5859 0.5911 0.7519 0.6154 0.5909 0.5523 0.5317 0.5437 27.5 35
RS_GCF_000217795.1 0.4243 0.4256 0.4144 0.6489 0.6542 0.6189 0.6156 0.3942 70 80
RS_GCF_001548275.1 0.383 0.3862 0.3348 0.6461 0.6389 0.6103 0.5579 0.3299 75 77
RS_GCF_001682385.1 0.6783 0.6813 0.9158 0.6154 0.5741 0.5548 0.5455 0.6488 37.5 45
RS_GCF_000015505.1 0.6168 0.6288 0.8486 0.5936 0.5234 0.5387 0.5143 0.5247 20 25
RS_GCF_001663155.1 0.5688 0.5719 0.648 0.6019 0.5909 0.5401 0.5336 0.5304 35 40
RS_GCF_002005165.1 0.5044 0.5118 0.6523 0.5999 0.6607 0.5877 0.58 0.4443 50 65
RS_GCF_000284115.1 0.7322 0.7314 0.9522 0.6448 NA 0.5566 0.5491 0.7404 27.5 30
RS_GCF_001854125.1 0.5591 0.5649 0.6833 0.609 0.5688 0.5524 0.5406 0.4973 37 37
RS_GCF_001886815.1 0.451 0.4609 0.6507 0.6162 0.5513 0.5693 0.523 0.3823 60 70
RS_GCF_000067165.1 0.7138 0.716 0.929 0.6782 0.5847 0.5702 0.5646 0.6991 30 37
RS_GCF_000340435.2 0.6395 0.6439 0.7891 0.6297 0.6316 0.5775 0.5598 0.607 31 35
RS_GCF_000024365.1 0.7092 0.712 0.9268 0.666 0.6306 0.5872 0.5628 0.6838 25 35
RS_GCF_002211785.1 0.3118 0.3183 0.1413 0.579 0.4707 0.5095 0.4759 0.2583 20 25
RS_GCF_000010285.1 0.7116 0.7119 0.9259 0.6298 0.6182 0.5733 0.549 0.7163 28 40
RS_GCF_000981765.1 0.4378 0.4444 0.413 0.5908 0.5495 0.5244 0.5145 0.3681 30 40
RS_GCF_000194135.1 0.3747 0.3747 0.307 0.6205 0.5849 0.5671 0.562 0.3375 53 65
RS_GCF_000828655.1 0.5133 0.515 0.6446 0.639 0.6574 0.6231 0.5926 0.4673 60 72
RS_GCF_000503895.1 0.6388 0.6448 0.8314 0.6112 0.6182 0.5503 0.5442 0.601 32.5 35
RS_GCF_000016425.1 0.6946 0.6979 0.8588 0.662 0.6514 0.5988 0.5657 0.6711 21.5 30
RS_GCF_000242635.2 0.3731 0.3811 0.2999 0.5552 0.5849 0.5016 0.4955 0.3136 24 40
RS_GCF_000024765.1 0.5471 0.5555 0.6904 0.5838 0.5636 0.5378 0.535 0.4767 30 39
RS_GCF_001466725.1 0.5062 0.5134 0.6417 0.5918 0.55 0.5396 0.5194 0.4464 27.5 40
RS_GCF_000830985.1 0.576 0.5828 0.7294 0.6105 0.5596 0.5479 0.536 0.5184 27.5 40
RS_GCF_000019905.1 0.477 0.4851 0.592 0.5844 0.5606 0.5542 0.5449 0.3942 36 40
RS_GCF_002804205.1 0.346 0.3529 0.2942 0.5568 0.5172 0.4895 0.4738 0.3234 30 32
RS_GCF_001653755.1 0.3817 0.3877 0.2484 0.56 0.5962 0.4932 0.494 0.3142 30 35
RS_GCF_000147695.2 0.3434 0.3451 0.2367 0.5896 0.6161 0.5842 0.5688 0.3145 66.5 78
RS_GCF_000967915.1 0.3577 0.3613 0.3414 0.5612 0.4938 0.496 0.4907 0.296 30 37
RS_GCF_000145275.1 0.3121 0.3203 0.1459 0.5659 0.5032 0.5233 0.5028 0.256 37 40
RS_GCF_002278075.1 0.6294 0.6361 0.8518 0.6005 NA 0.5558 0.5293 0.5907 27.5 37
RS_GCF_000021945.1 0.5643 0.5679 0.6559 0.6218 NA 0.6411 0.6416 0.5365 55 67
RS_GCF_002795805.1 0.5149 0.5205 0.5704 0.6064 0.5455 0.5264 0.5197 0.4533 27.5 30
RS_GCF_006494775.1 0.7225 0.7248 0.9397 0.6537 0.6636 0.5781 0.557 0.6941 33.5 42
RS_GCF_004851605.1 0.579 0.5846 0.709 0.6061 0.5586 0.5578 0.5403 0.5398 30 40
RS_GCF_002157205.1 0.5905 0.598 0.7555 0.6027 0.6126 0.5694 0.5484 0.5263 27.5 37
RS_GCF_900289045.1 0.6831 0.6866 0.8906 0.6421 0.6545 0.5688 0.5529 0.6529 30 35
RS_GCF_000165505.1 0.3437 0.3527 0.2288 0.5779 0.5278 0.5235 0.5029 0.2672 30 35
RS_GCF_000185805.1 0.5213 0.5227 0.5934 0.667 0.6667 0.6334 0.6239 0.452 75 80
RS_GCF_001445575.1 0.6064 0.6128 0.7321 0.6099 0.6182 0.56 0.5329 0.5657 22.5 25
RS_GCF_000725385.1 0.6497 0.6548 0.8713 0.609 0.5981 0.5503 0.5417 0.6163 27.5 37
RS_GCF_006159205.1 0.4086 0.4181 0.4248 0.565 0.5481 0.5073 0.4917 0.3485 27.5 40
RS_GCF_004367585.1 0.3696 0.3748 0.2743 0.5875 0.5414 0.544 0.5191 0.3347 17.5 23
RS_GCF_000020965.1 0.3374 0.3383 0.201 0.6309 0.6071 0.5908 0.5821 0.287 78 80
RS_GCF_000196255.1 0.4173 0.4264 0.3655 0.5774 0.5772 0.535 0.5124 0.3637 10 18
RS_GCF_000724625.1 0.6083 0.6129 0.7658 0.6047 0.6421 0.5557 0.5348 0.5695 30 30
RS_GCF_001721645.1 0.4131 0.4206 0.4356 0.5592 0.566 0.5076 0.493 0.3295 26 30
RS_GCF_000264455.2 0.6808 0.6847 0.9059 0.6363 0.6182 0.5674 0.568 0.6467 30 40
RS_GCF_003627815.1 0.7094 0.7124 0.9199 0.6477 0.6126 0.5822 0.5678 0.6933 28 37
RS_GCF_000092925.1 0.6788 0.6841 0.9286 0.6315 0.5818 0.5628 0.5454 0.6344 27.5 37
RS_GCF_001997345.1 0.6878 0.6902 0.8967 0.652 0.6577 0.5699 0.5312 0.6645 30 37
RS_GCF_000025225.2 0.4421 0.4486 0.486 0.5709 0.5179 0.5279 0.4972 0.3832 37 42
RS_GCF_002795845.1 0.53 0.5375 0.7021 0.5895 0.5321 0.5365 0.5211 0.4696 12 19
RS_GCF_003687485.1 0.4015 0.4091 0.4217 0.5724 0.6574 0.5659 0.5449 0.3265 30 37
RS_GCF_003008535.1 0.668 0.6724 0.9 0.6106 0.5283 0.5466 0.5147 0.6382 29 37
RS_GCF_002900365.1 0.504 0.5149 0.6175 0.5878 0.6265 0.5462 0.5317 0.424 37 37
RS_GCF_001545095.1 0.3743 0.3796 0.3119 0.5634 0.5075 0.5123 0.5059 0.3216 37 40
RS_GCF_005166025.1 0.3613 0.3681 0.2849 0.5861 0.5083 0.5326 0.5147 0.2976 35 40
RS_GCF_002804005.1 0.2799 0.2867 0.1289 0.5439 0.4828 0.4938 0.4848 0.2607 30 32
RS_GCF_901472535.1 0.3734 0.3807 0.3008 0.547 0.5701 0.5495 0.5385 0.3308 30 42
RS_GCF_002056725.1 0.5963 0.607 0.7659 0.5911 0.5487 0.5449 0.5131 0.5183 37.5 44
RS_GCF_004000605.1 0.6341 0.6382 0.8192 0.6178 0.6111 0.5605 0.552 0.5942 33.5 37
RS_GCF_001644605.1 0.4893 0.4973 0.6146 0.5873 0.5795 0.5487 0.539 0.4161 30 30
RS_GCF_001564455.1 0.5397 0.5474 0.7188 0.5635 0.512 0.5603 0.5572 0.4865 37 40
RS_GCF_000024385.1 0.7164 0.722 0.9466 0.6622 0.6182 0.6011 0.6012 0.684 50 65
RS_GCF_000294775.2 0.4088 0.4169 0.4037 0.5904 0.5899 0.5523 0.5316 0.3569 37 45
RS_GCF_003991565.1 0.4356 0.4451 0.5294 0.5587 0.5647 0.5736 0.5677 0.3461 37 42
RS_GCF_000024085.1 0.4369 0.4432 0.4247 0.5906 0.5405 0.5228 0.5161 0.3775 33.5 43
RS_GCF_001761385.1 0.613 0.6176 0.7979 0.5944 0.5185 0.5402 0.5063 0.577 25 35
RS_GCF_003722335.1 0.6925 0.6987 0.9384 0.6406 0.6389 0.5568 0.5468 0.6407 29 37
RS_GCF_002285495.1 0.2891 0.2929 0.1181 0.5669 0.5273 0.5357 0.5042 0.2298 50.5 55
RS_GCF_002736205.1 0.3782 0.3838 0.3111 0.5525 0.566 0.5128 0.4995 0.317 25 30
RS_GCF_001294575.1 0.5823 0.5903 0.7589 0.5978 0.5283 0.5321 0.5157 0.5238 28 30
RS_GCF_000974425.1 0.4947 0.5061 0.6302 0.5668 NA 0.5454 0.5434 0.4196 27.5 30
RS_GCF_005843985.1 0.2685 0.2661 0.0797 0.6317 0.5 0.5679 0.5463 0.2224 55 70
RS_GCF_004322855.1 0.7167 0.7172 0.9017 0.6714 0.6606 0.6038 0.5949 0.7115 32.5 50
RS_GCF_002101395.1 0.5351 0.5471 0.6932 0.5884 0.6532 0.5571 0.5435 0.4549 37 48
RS_GCF_001542775.1 0.687 0.6909 0.89 0.6241 0.644 0.5603 0.5358 0.6542 22.5 38
RS_GCF_000024005.1 0.4523 0.4626 0.5002 0.543 0.5322 0.5115 0.4819 0.3767 23.5 40
RS_GCF_001275345.1 0.705 0.7067 0.9204 0.6318 0.6273 0.5713 0.557 0.6956 28 30
RS_GCF_004295585.1 0.4483 0.4529 0.4399 0.586 0.6078 0.5542 0.5414 0.4106 25 30
RS_GCF_001310225.1 0.318 0.3256 0.2167 0.5611 0.5392 0.502 0.4909 0.2444 28 55
RS_GCF_002868735.1 0.6339 0.6397 0.8431 0.627 0.6273 0.5674 0.5601 0.5779 30 37
RS_GCF_001888165.1 0.5742 0.5832 0.767 0.6175 0.6036 0.5679 0.5442 0.5115 31 40
RS_GCF_000332115.1 0.3532 0.3596 0.2316 0.5413 0.5096 0.5007 0.4666 0.2911 25 32
RS_GCF_000284615.1 0.5743 0.58 0.7343 0.6082 0.5596 0.5508 0.5468 0.5107 30 50
RS_GCF_000014225.1 0.4462 0.4542 0.472 0.578 0.5765 0.5181 0.5066 0.3902 30 35
RS_GCF_001885235.1 0.3214 0.3285 0.1544 0.5812 0.4875 0.5193 0.4821 0.2416 37 42
RS_GCF_000281175.1 0.5877 0.5988 0.7442 0.6129 0.6545 0.5852 0.5738 0.4996 55 65
RS_GCF_001697185.1 0.3164 0.3208 0.1555 0.5585 0.48 0.4934 0.4843 0.2501 25 37
RS_GCF_005144885.1 0.6671 0.6706 0.911 0.6316 0.578 0.5559 0.5536 0.6375 30 30
RS_GCF_004564355.1 0.7062 0.7077 0.9085 0.6327 0.6455 0.5602 0.5466 0.6884 30 40
GB_GCA_000166295.1 0.5686 0.5756 0.7108 0.6117 0.5596 0.5537 0.5412 0.5024 36 45
RS_GCF_001753245.1 0.5991 0.6052 0.7527 0.6112 0.5586 0.5579 0.5286 0.5518 37 41
RS_GCF_003312875.1 0.707 0.711 0.9285 0.6583 0.6577 0.5868 0.558 0.6621 32.5 45
RS_GCF_000016545.1 0.3525 0.3562 0.2311 0.6012 0.5946 0.585 0.5891 0.3071 70 80
RS_GCF_002005145.1 0.4538 0.4616 0.5469 0.5967 0.625 0.5478 0.5221 0.3966 50 55
RS_GCF_001029265.1 0.2979 0.3096 0.2815 0.5474 0.507 0.5076 0.4942 0.27 30 40
RS_GCF_000818095.1 0.4237 0.4281 0.3831 0.5596 0.5506 0.5498 0.5275 0.3837 37 50
RS_GCF_001746835.1 0.6648 0.6691 0.9172 0.5924 0.6091 0.5462 0.5154 0.6205 32 36
RS_GCF_002993285.1 0.6896 0.6934 0.8903 0.6243 0.6262 0.5707 0.5554 0.6586 30 40
RS_GCF_000577895.1 0.2945 0.2978 0.1182 0.5704 0.5516 0.5281 0.5109 0.2502 35 45
RS_GCF_002222635.1 0.5953 0.6007 0.7608 0.5992 0.5455 0.5466 0.5266 0.5462 28 37
RS_GCF_001028705.1 0.6261 0.6306 0.8107 0.6246 0.5636 0.5417 0.5349 0.5834 32 50
RS_GCF_000147355.1 0.3524 0.3553 0.2717 0.5615 0.5225 0.5028 0.4937 0.269 25 40
RS_GCF_000019185.1 0.4459 0.4568 0.4371 0.573 0.5049 0.5427 0.5092 0.3816 10 25
RS_GCF_000021725.1 0.3351 0.336 0.2684 0.6226 0.5472 0.5711 0.5517 0.2562 40 55
RS_GCF_003991135.1 0.3588 0.3657 0.2878 0.5859 0.5913 0.5696 0.5531 0.3112 61 72
RS_GCF_002209445.1 0.3824 0.3905 0.3552 0.5523 0.4904 0.5106 0.4895 0.2966 35 40
RS_GCF_000968055.1 0.2898 0.2917 0.136 0.5656 0.5057 0.4901 0.4838 0.2466 30 37
RS_GCF_001483385.1 0.3148 0.3197 0.2186 0.5526 0.5294 0.4969 0.4779 0.2501 23.5 30
RS_GCF_000828675.1 0.388 0.3887 0.3204 0.6301 0.5833 0.5931 0.572 0.3549 60 72
RS_GCF_002442575.1 0.6024 0.6106 0.789 0.5938 0.5586 0.5602 0.5472 0.5256 30 40
RS_GCF_001307805.1 0.4212 0.4287 0.4644 0.5948 0.5616 0.5619 0.5427 0.3751 35 45
RS_GCF_002217795.2 0.5931 0.6018 0.7991 0.5933 0.5834 0.5429 0.5288 0.5292 35 45
