# Supplementary material for: A positive correlation between GC content and growth temperature in prokaryotes
Source: BMC Genomics. 2022 Feb 9;23:110. doi: 10.1186/s12864-022-08353-7 (PMC8827189; doi:10.1186/s12864-022-08353-7)
Supplement: Supplementary file 2 — Additional file 2: Supplementary Data S1. The datasets for the 1000 rounds of resampling. [file 12864_2022_8353_MOESM2_ESM.zip › DATA_S1/sample_212.txt]

bac_acc genome_gc_content mrna_gc_content ffold_gc_content trna_gc_content rrna5s_gc_content rrna16s_gc_content rrna23s_gc_content noncod_gc_content temp_toa temp_tmax
RS_GCF_001548275.1 0.383 0.3862 0.3348 0.6461 0.6389 0.6103 0.5579 0.3299 75 77
RS_GCF_001750105.1 0.5885 0.5957 0.7502 0.6129 0.5315 0.5487 0.5271 0.5352 30 45
RS_GCF_001295365.1 0.4389 0.4474 0.5632 0.5905 0.5753 0.5849 0.5658 0.3795 60 68
RS_GCF_002285495.1 0.2891 0.2929 0.1181 0.5669 0.5273 0.5357 0.5042 0.2298 50.5 55
RS_GCF_000974685.2 0.559 0.5648 0.6918 0.5814 0.5138 0.5352 0.5021 0.4905 27.5 30
RS_GCF_000696485.1 0.5265 0.5336 0.5839 0.5886 0.5676 0.5551 0.5438 0.4619 37 43
RS_GCF_003008595.1 0.6329 0.6392 0.8289 0.5932 0.537 0.5402 0.5179 0.5788 29 37
RS_GCF_001275345.1 0.705 0.7067 0.9204 0.6318 0.6273 0.5713 0.557 0.6956 28 30
RS_GCF_000227705.2 0.6012 0.6116 0.8651 0.6042 0.6143 0.5775 0.5738 0.5275 50 61
RS_GCF_000020725.1 0.6027 0.615 0.8236 0.6023 0.6071 0.552 0.5251 0.5153 30 30
RS_GCF_001721685.1 0.4608 0.4672 0.5474 0.5919 0.5953 0.5565 0.5371 0.4002 37 65
RS_GCF_000213655.1 0.4351 0.4422 0.4157 0.5841 0.5304 0.523 0.502 0.3828 27.5 37
RS_GCF_000961095.1 0.5254 0.5374 0.7168 0.5902 0.6283 0.5631 0.5519 0.4502 30 45
RS_GCF_001677435.1 0.5783 0.5809 0.7123 0.6048 0.5909 0.5469 0.5212 0.5541 30 42
RS_GCF_000626635.1 0.4131 0.4232 0.4628 0.5655 0.5708 0.5092 0.5061 0.3471 30 40
RS_GCF_000092925.1 0.6788 0.6841 0.9286 0.6315 0.5818 0.5628 0.5454 0.6344 27.5 37
RS_GCF_002076895.1 0.385 0.3954 0.3387 0.5761 0.5242 0.5258 0.4983 0.3212 11.5 25
RS_GCF_000577895.1 0.2945 0.2978 0.1182 0.5704 0.5516 0.5281 0.5109 0.2502 35 45
RS_GCF_000166775.1 0.351 0.355 0.2286 0.6045 0.5946 0.5821 0.587 0.2977 70 82
RS_GCF_001307805.1 0.4212 0.4287 0.4644 0.5948 0.5616 0.5619 0.5427 0.3751 35 45
RS_GCF_000300005.1 0.6163 0.6229 0.8338 0.6077 0.5586 0.5586 0.5385 0.5565 28 45
RS_GCF_004208415.1 0.5175 0.5314 0.5891 0.6025 0.5523 0.5826 0.5714 0.4561 31.5 45
RS_GCF_000023265.1 0.6829 0.6836 0.8183 0.6487 0.6818 0.6072 0.6003 0.6764 48 57
RS_GCF_000192745.1 0.6713 0.6758 0.9004 0.6271 0.6422 0.5625 0.5609 0.6332 37 50
RS_GCF_001305595.1 0.6816 0.6887 0.921 0.6325 0.6036 0.5783 0.5697 0.6281 37 40
RS_GCF_002355415.1 0.6746 0.6791 0.9012 0.6357 0.6126 0.5647 0.5576 0.6316 43.5 46
RS_GCF_001854185.1 0.3553 0.3607 0.2781 0.5883 0.5545 0.537 0.4997 0.3047 37 44
RS_GCF_003355475.1 0.7275 0.7273 0.9493 0.6457 0.6364 0.5685 0.5648 0.7341 30 45
RS_GCF_000277125.1 0.681 0.6849 0.9027 0.6388 0.6447 0.5785 0.5605 0.6356 34 41
RS_GCF_000011245.1 0.3568 0.3608 0.2467 0.5879 0.5687 0.53 0.5246 0.3199 30 42
RS_GCF_000009365.1 0.5473 0.5526 0.6745 0.5982 0.5225 0.5468 0.5315 0.508 27.5 35
RS_GCF_000153485.2 0.3453 0.3529 0.2792 0.5568 0.5429 0.4943 0.4836 0.3056 12.5 19
RS_GCF_002043005.1 0.6241 0.6317 0.8582 0.6021 0.5636 0.5512 0.5228 0.5602 28 37
RS_GCF_000016645.1 0.3411 0.3495 0.2512 0.5678 0.5753 0.511 0.4942 0.2751 27.5 30
RS_GCF_002795845.1 0.53 0.5375 0.7021 0.5895 0.5321 0.5365 0.5211 0.4696 12 19
RS_GCF_001761465.1 0.3517 0.3632 0.3016 0.5668 0.5673 0.5118 0.4941 0.2722 28 30
RS_GCF_001644605.1 0.4893 0.4973 0.6146 0.5873 0.5795 0.5487 0.539 0.4161 30 30
RS_GCF_001931675.1 0.6319 0.6383 0.8601 0.6074 0.5463 0.5441 0.5327 0.5785 30 42
RS_GCF_002201795.1 0.3927 0.4044 0.3746 0.5702 0.5755 0.5214 0.496 0.3213 36 40
RS_GCF_002056795.1 0.4835 0.4934 0.5944 0.5711 NA 0.5508 0.5498 0.4087 25 40
RS_GCF_000231405.2 0.4189 0.4251 0.4083 0.5925 0.5804 0.5378 0.5209 0.3629 30 37
RS_GCF_006337125.1 0.7314 0.7324 0.9433 0.6492 0.6239 0.581 0.5655 0.7227 30 40
RS_GCF_000018605.1 0.3412 0.3421 0.2626 0.5935 NA 0.5421 0.5286 0.318 59 65
RS_GCF_001187845.1 0.5468 0.5505 0.6029 0.6017 0.5455 0.5393 0.5105 0.5052 20 25
RS_GCF_000305935.1 0.5388 0.5482 0.6834 0.6127 0.5976 0.5938 0.5823 0.4852 58 65
RS_GCF_000183425.1 0.3552 0.3612 0.2878 0.5559 0.5472 0.5211 0.5026 0.3042 30 40
RS_GCF_001281485.1 0.615 0.6184 0.778 0.6032 0.6091 0.5428 0.5343 0.5694 35 40
RS_GCF_003006155.1 0.6568 0.6638 0.8673 0.6057 0.5487 0.5673 0.549 0.6227 30 45
RS_GCF_001466725.1 0.5062 0.5134 0.6417 0.5918 0.55 0.5396 0.5194 0.4464 27.5 40
RS_GCF_000220705.2 0.7314 0.7308 0.9341 0.6754 0.6216 0.5894 0.5764 0.7386 28 45
RS_GCF_000340435.2 0.6395 0.6439 0.7891 0.6297 0.6316 0.5775 0.5598 0.607 31 35
RS_GCF_002804005.1 0.2799 0.2867 0.1289 0.5439 0.4828 0.4938 0.4848 0.2607 30 32
RS_GCF_000252445.1 0.6915 0.6972 0.9145 0.5975 NA 0.5639 0.5637 0.6484 30 35
RS_GCF_001886615.1 0.6788 0.6845 0.9215 0.607 0.6036 0.5603 0.55 0.6319 30 45
RS_GCF_001636295.1 0.7381 0.7399 0.9527 0.6619 0.6909 0.5866 0.5746 0.725 30 40
RS_GCF_002221505.1 0.4017 0.4095 0.364 0.5757 0.4815 0.5315 0.5005 0.3337 30 35
RS_GCF_001761385.1 0.613 0.6176 0.7979 0.5944 0.5185 0.5402 0.5063 0.577 25 35
RS_GCF_000092105.1 0.5368 0.5451 0.6319 0.5813 NA 0.5624 0.532 0.4964 31 39
RS_GCF_000196275.1 0.6647 0.669 0.857 0.5974 NA 0.5936 0.5788 0.6274 47 52.5
RS_GCF_000565195.1 0.2941 0.3094 0.2898 0.5515 0.507 0.5069 0.4909 0.2663 37 37
RS_GCF_002234535.1 0.7115 0.7105 0.8968 0.6512 0.6727 0.5968 0.5712 0.716 30 37
RS_GCF_002269385.1 0.3973 0.4051 0.4458 0.5634 0.578 0.5532 0.5339 0.3235 30 37
RS_GCF_000145215.1 0.3524 0.3565 0.2352 0.6044 0.5946 0.5868 0.5862 0.2997 78 85
RS_GCF_001542775.1 0.687 0.6909 0.89 0.6241 0.644 0.5603 0.5358 0.6542 22.5 38
RS_GCF_000165505.1 0.3437 0.3527 0.2288 0.5779 0.5278 0.5235 0.5029 0.2672 30 35
RS_GCF_001866075.1 0.3613 0.3663 0.2593 0.5886 0.5494 0.5372 0.527 0.3274 30 40
RS_GCF_000283575.1 0.5319 0.5461 0.7168 0.5909 0.5607 0.5314 0.5292 0.4519 30 35
RS_GCF_002504165.1 0.6477 0.6491 0.8679 0.6192 0.5596 0.5404 0.5432 0.6365 28 37
RS_GCF_000024605.1 0.5947 0.5997 0.7418 0.6316 0.6545 0.6242 0.6106 0.537 70 77
RS_GCF_003122365.1 0.7245 0.7226 0.914 0.6606 0.6036 0.5974 0.5705 0.7361 28 40
RS_GCF_000184345.1 0.6092 0.6148 0.8083 0.5967 0.63 0.6092 0.5917 0.5198 67 73
RS_GCF_003344925.1 0.3499 0.3576 0.2263 0.5647 0.5534 0.5033 0.4923 0.2591 25 40
RS_GCF_001628715.1 0.5236 0.5313 0.5646 0.6034 0.6306 0.5539 0.5467 0.4612 30 37
RS_GCF_001889005.1 0.3816 0.3883 0.3369 0.5738 0.5333 0.5157 0.5014 0.3039 30 40
RS_GCF_002804025.1 0.2687 0.2717 0.0753 0.5593 0.4709 0.4941 0.4764 0.252 37 37
RS_GCF_000219535.2 0.411 0.4182 0.3617 0.5873 0.5898 0.5404 0.535 0.3609 30 50
RS_GCF_001545095.1 0.3743 0.3796 0.3119 0.5634 0.5075 0.5123 0.5059 0.3216 37 40
RS_GCF_001509405.1 0.7214 0.7237 0.9291 0.6459 0.6486 0.5864 0.5548 0.7001 35 40
RS_GCF_900660755.1 0.3097 0.3109 0.1501 0.5727 0.5556 0.4877 0.4903 0.2635 36 37
RS_GCF_000439435.1 0.2386 0.2459 0.0677 0.5545 0.4588 0.497 0.4922 0.2197 27.5 30
RS_GCF_000024765.1 0.5471 0.5555 0.6904 0.5838 0.5636 0.5378 0.535 0.4767 30 39
RS_GCF_000093025.1 0.4264 0.4354 0.3955 0.5904 0.5488 0.5183 0.5045 0.3372 19.5 30
RS_GCF_001975705.1 0.6567 0.6618 0.9019 0.6116 0.6 0.5558 0.5443 0.6087 25 40
RS_GCF_001535545.1 0.6853 0.687 0.8993 0.6656 0.6667 0.6414 0.6354 0.6586 70 80
RS_GCF_000213255.1 0.4345 0.4405 0.495 0.5934 0.5636 0.5446 0.5385 0.3651 50 60
RS_GCF_000193435.2 0.3613 0.3655 0.2602 0.6044 0.5946 0.5859 0.583 0.3171 68 78
RS_GCF_005952805.1 0.6624 0.6657 0.8774 0.6132 0.5701 0.5593 0.523 0.6223 25 30
RS_GCF_000020005.1 0.3631 0.3674 0.2777 0.6183 0.5727 0.5825 0.5564 0.3192 53 56
RS_GCF_001442805.1 0.6653 0.6698 0.9191 0.6258 0.5417 0.5535 0.539 0.6398 20 40
RS_GCF_000025705.1 0.5754 0.5826 0.7669 0.593 0.5185 0.5449 0.515 0.4988 30 35
RS_GCF_000143685.1 0.3111 0.3176 0.1583 0.5606 0.5387 0.5248 0.5031 0.2582 37 40
RS_GCF_002355435.1 0.4316 0.4432 0.539 0.5469 0.5514 0.5115 0.4981 0.3577 25 37
RS_GCF_002749615.1 0.6932 0.6975 0.9355 0.6382 0.6273 0.5549 0.5469 0.6478 25 40
RS_GCF_000199675.1 0.5385 0.5444 0.6787 0.6205 0.6273 0.5758 0.5714 0.4607 55 60
RS_GCF_000067165.1 0.7138 0.716 0.929 0.6782 0.5847 0.5702 0.5646 0.6991 30 37
RS_GCF_003945345.1 0.4531 0.4597 0.4744 0.5916 0.6339 0.5454 0.535 0.405 25 30
RS_GCF_000190635.1 0.4635 0.4734 0.6015 0.5957 0.557 0.5337 0.5163 0.3837 28 37
RS_GCF_000010785.1 0.44 0.4413 0.4159 0.6594 0.6168 0.6077 0.602 0.3762 72.5 77.5
RS_GCF_003339775.1 0.2541 0.2655 0.1477 0.5321 0.5352 0.4898 0.4856 0.2391 30 37
RS_GCF_003628755.1 0.5144 0.523 0.6843 0.5861 0.5446 0.5456 0.5129 0.4383 38.5 43
RS_GCF_000009625.1 0.6251 0.6329 0.843 0.6098 0.6182 0.5621 0.534 0.5769 28 34
RS_GCF_004028275.1 0.5048 0.5146 0.719 0.5821 0.5347 0.5219 0.5099 0.4061 37.5 55
RS_GCF_000455605.1 0.3138 0.3181 0.2043 0.5635 0.5619 0.5073 0.4922 0.2483 37 42
RS_GCF_001618865.1 0.6722 0.6752 0.8606 0.6448 0.6273 0.5796 0.5562 0.6478 25 36
RS_GCF_001641285.1 0.6798 0.6827 0.9015 0.6311 0.6204 0.5594 0.5441 0.6527 30 42
RS_GCF_000306785.1 0.7413 0.7425 0.9532 0.6797 0.6606 0.5898 0.5782 0.7313 28 35
RS_GCF_003325455.1 0.6836 0.6871 0.8899 0.6411 0.6404 0.5735 0.5693 0.6524 30 37
RS_GCF_005144885.1 0.6671 0.6706 0.911 0.6316 0.578 0.5559 0.5536 0.6375 30 30
RS_GCF_000152825.2 0.6066 0.6095 0.7883 0.609 0.6111 0.5498 0.5484 0.576 30 37
RS_GCF_900095795.1 0.4797 0.4916 0.6019 0.5563 0.5524 0.5302 0.5129 0.3686 45 50
RS_GCF_000019785.1 0.689 0.6932 0.9317 0.6206 0.5648 0.5529 0.5205 0.6415 25 35
RS_GCF_001564455.1 0.5397 0.5474 0.7188 0.5635 0.512 0.5603 0.5572 0.4865 37 40
RS_GCF_000196615.1 0.5504 0.5621 0.7423 0.5877 0.6216 0.5497 0.5333 0.4641 29 37
RS_GCF_000818095.1 0.4237 0.4281 0.3831 0.5596 0.5506 0.5498 0.5275 0.3837 37 50
RS_GCF_900231165.1 0.6397 0.648 0.8634 0.6133 0.6514 0.5604 0.5503 0.5863 28 37
RS_GCF_000013905.1 0.4224 0.4397 0.4151 0.5736 0.5183 0.5274 0.5038 0.3291 22 30
RS_GCF_001660485.1 0.7039 0.7061 0.9161 0.6366 0.6577 0.5663 0.5574 0.6839 28 30
RS_GCF_000020525.1 0.4504 0.4619 0.5835 0.5776 0.549 0.5121 0.4958 0.3754 25 30
RS_GCF_000025725.1 0.4254 0.4316 0.391 0.5815 0.5133 0.5223 0.5086 0.3522 36 40
RS_GCF_000196455.1 0.333 0.338 0.1646 0.5928 0.5382 0.5187 0.5039 0.2592 33.5 45
RS_GCF_000186265.1 0.3377 0.343 0.2412 0.5652 0.5514 0.5146 0.5081 0.2893 22.5 28
RS_GCF_002157205.1 0.5905 0.598 0.7555 0.6027 0.6126 0.5694 0.5484 0.5263 27.5 37
RS_GCF_000024005.1 0.4523 0.4626 0.5002 0.543 0.5322 0.5115 0.4819 0.3767 23.5 40
RS_GCF_001584145.1 0.5899 0.6038 0.8141 0.5981 0.5377 0.5291 0.5109 0.4897 25 35
RS_GCF_003312875.1 0.707 0.711 0.9285 0.6583 0.6577 0.5868 0.558 0.6621 32.5 45
RS_GCF_002355375.1 0.4589 0.4655 0.4785 0.5885 0.5596 0.5627 0.5479 0.3991 32.5 40
RS_GCF_003431825.1 0.6417 0.6467 0.8484 0.6134 0.6091 0.538 0.5329 0.5925 30 37
RS_GCF_000021745.1 0.6308 0.6379 0.853 0.6175 0.6019 0.5546 0.5457 0.5873 20 30
RS_GCF_000190435.1 0.4887 0.4946 0.5596 0.5659 0.6226 0.6117 0.5831 0.4128 27.5 37
RS_GCF_000831005.1 0.5708 0.5774 0.7184 0.6053 0.5676 0.5515 0.5448 0.516 27.5 40
RS_GCF_000504085.1 0.3872 0.3874 0.3263 0.6304 0.598 0.6014 0.5786 0.3618 66 72
RS_GCF_001629705.1 0.3935 0.399 0.3043 0.5876 0.5312 0.5441 0.5329 0.3491 29 36
RS_GCF_003403095.1 0.5489 0.5566 0.6848 0.5966 0.6019 0.5483 0.5383 0.4899 28 41
RS_GCF_000018105.1 0.4696 0.4821 0.5351 0.5701 0.5856 0.5467 0.5266 0.4112 29 35
RS_GCF_001643015.1 0.5175 0.5254 0.5068 0.5996 0.5946 0.5623 0.5302 0.4575 28 45
RS_GCF_000092405.1 0.5099 0.5161 0.5865 0.6124 0.6058 0.5697 0.5538 0.462 55 60
RS_GCF_000816085.1 0.3558 0.3606 0.2954 0.5782 0.5273 0.5166 0.5019 0.3064 32.5 45
RS_GCF_001051995.2 0.6642 0.6688 0.8831 0.6083 NA 0.5601 0.5444 0.6163 31 45
RS_GCF_001708405.1 0.434 0.44 0.387 0.5929 0.5495 0.5287 0.5158 0.3696 33.5 40
RS_GCF_001507645.1 0.6096 0.6245 0.8705 0.5747 NA 0.5651 0.5534 0.521 25 30
RS_GCF_000829395.1 0.3822 0.3885 0.3151 0.5547 0.5664 0.5132 0.5011 0.3276 25 37
RS_GCF_000024025.1 0.6977 0.7022 0.9063 0.6678 0.6765 0.5937 0.578 0.6584 25 37
RS_GCF_000817955.1 0.6227 0.6316 0.8534 0.6127 0.6455 0.5644 0.5382 0.5392 30 36
RS_GCF_004851605.1 0.579 0.5846 0.709 0.6061 0.5586 0.5578 0.5403 0.5398 30 40
RS_GCF_000233775.1 0.4706 0.4746 0.4763 0.6214 0.6216 0.5775 0.5665 0.4066 58 68
RS_GCF_000018685.1 0.3535 0.3623 0.247 0.556 0.564 0.5216 0.4957 0.3007 37 42
RS_GCF_900289045.1 0.6831 0.6866 0.8906 0.6421 0.6545 0.5688 0.5529 0.6529 30 35
RS_GCF_002838765.1 0.4381 0.4443 0.4061 0.5899 0.5405 0.5248 0.5175 0.3765 39.5 50
RS_GCF_001187785.1 0.6526 0.6573 0.8659 0.62 0.6091 0.5395 0.538 0.6026 37 45
RS_GCF_000568815.1 0.409 0.4142 0.4605 0.5789 NA 0.4944 0.4869 0.3255 30 33
RS_GCF_002950575.1 0.5833 0.5845 0.6794 0.6218 0.6396 0.5615 0.5443 0.5678 30 35
RS_GCF_001997295.1 0.6793 0.6826 0.8738 0.636 0.6396 0.5653 0.5334 0.6485 28 45
RS_GCF_000144645.1 0.4682 0.4777 0.5959 0.6068 0.6514 0.6 0.5839 0.3781 64 76
RS_GCF_000022025.1 0.6596 0.6648 0.8376 0.6208 0.6606 0.5681 0.5488 0.6163 25 37
RS_GCF_000026105.1 0.6416 0.6496 0.8722 0.6026 0.5364 0.5385 0.5251 0.5792 33.5 42
