# Supplementary material for: A positive correlation between GC content and growth temperature in prokaryotes
Source: BMC Genomics. 2022 Feb 9;23:110. doi: 10.1186/s12864-022-08353-7 (PMC8827189; doi:10.1186/s12864-022-08353-7)
Supplement: Supplementary file 2 — Additional file 2: Supplementary Data S1. The datasets for the 1000 rounds of resampling. [file 12864_2022_8353_MOESM2_ESM.zip › DATA_S1/sample_213.txt]

bac_acc genome_gc_content mrna_gc_content ffold_gc_content trna_gc_content rrna5s_gc_content rrna16s_gc_content rrna23s_gc_content noncod_gc_content temp_toa temp_tmax
RS_GCF_000305935.1 0.5388 0.5482 0.6834 0.6127 0.5976 0.5938 0.5823 0.4852 58 65
RS_GCF_000577895.1 0.2945 0.2978 0.1182 0.5704 0.5516 0.5281 0.5109 0.2502 35 45
RS_GCF_000214095.2 0.5659 0.5745 0.7199 0.6131 0.6126 0.5647 0.5421 0.5004 29.5 37
RS_GCF_003149515.1 0.6251 0.6403 0.8803 0.5747 NA 0.5722 0.5619 0.5411 15 25
RS_GCF_002993285.1 0.6896 0.6934 0.8903 0.6243 0.6262 0.5707 0.5554 0.6586 30 40
RS_GCF_000016905.1 0.314 0.3122 0.1893 0.62 0.6542 0.6047 0.5919 0.2837 70 80
RS_GCF_002847445.1 0.6558 0.6603 0.8935 0.6171 0.6182 0.5534 0.5411 0.6095 30 37
RS_GCF_001310225.1 0.318 0.3256 0.2167 0.5611 0.5392 0.502 0.4909 0.2444 28 55
RS_GCF_000195335.1 0.6808 0.6851 0.895 0.6556 0.6571 0.6396 0.6214 0.6154 67.5 72.5
GB_GCA_000935025.1 0.6667 0.671 0.9031 0.6247 0.5909 0.539 0.5356 0.621 28 35
RS_GCF_000013985.1 0.6546 0.6589 0.8863 0.6123 0.6182 0.535 0.5326 0.6127 37 37
RS_GCF_002369955.1 0.3276 0.335 0.2075 0.5521 0.4624 0.4921 0.4636 0.2746 26 28
RS_GCF_000284335.1 0.3537 0.3555 0.2255 0.6067 0.6161 0.5502 0.5512 0.3142 65 70
RS_GCF_003403095.1 0.5489 0.5566 0.6848 0.5966 0.6019 0.5483 0.5383 0.4899 28 41
RS_GCF_000953715.1 0.3138 0.3167 0.1834 0.5995 NA 0.5517 0.5312 0.27 55 65
RS_GCF_001653755.1 0.3817 0.3877 0.2484 0.56 0.5962 0.4932 0.494 0.3142 30 35
RS_GCF_000284015.1 0.7295 0.7306 0.9308 0.667 0.6727 0.5926 0.5854 0.7208 32 37
RS_GCF_005377625.1 0.5931 0.5993 0.7827 0.6299 0.633 0.5886 0.5749 0.5581 34 50
RS_GCF_002795805.1 0.5149 0.5205 0.5704 0.6064 0.5455 0.5264 0.5197 0.4533 27.5 30
RS_GCF_004421005.1 0.6504 0.6593 0.8958 0.6067 0.5327 0.5331 0.5131 0.5778 29 45
RS_GCF_000974425.1 0.4947 0.5061 0.6302 0.5668 NA 0.5454 0.5434 0.4196 27.5 30
RS_GCF_002211765.1 0.4736 0.4776 0.5108 0.5991 0.5946 0.5403 0.5252 0.4037 33.5 45
RS_GCF_001661075.1 0.5958 0.6048 0.8069 0.6019 0.5364 0.5403 0.5181 0.5354 22.5 35
RS_GCF_000016545.1 0.3525 0.3562 0.2311 0.6012 0.5946 0.585 0.5891 0.3071 70 80
RS_GCF_900289045.1 0.6831 0.6866 0.8906 0.6421 0.6545 0.5688 0.5529 0.6529 30 35
RS_GCF_001564455.1 0.5397 0.5474 0.7188 0.5635 0.512 0.5603 0.5572 0.4865 37 40
RS_GCF_900095135.1 0.4363 0.4487 0.5195 0.5564 0.5442 0.5383 0.5194 0.3269 37.5 45
RS_GCF_003952265.1 0.6558 0.6607 0.8426 0.6198 0.654 0.5728 0.5605 0.61 30 37
RS_GCF_000183135.1 0.3886 0.4 0.3842 0.5561 0.5243 0.5043 0.4863 0.3109 30 35
RS_GCF_000236705.1 0.4023 0.4071 0.3459 0.5749 0.5377 0.5153 0.4956 0.3522 29 37
RS_GCF_000612505.1 0.5264 0.539 0.7048 0.5942 0.646 0.5545 0.5441 0.4422 30 37
RS_GCF_000746525.1 0.6063 0.6139 0.7988 0.6016 0.5373 0.5372 0.5224 0.5449 21.5 37
RS_GCF_000020485.1 0.3788 0.3884 0.4003 0.5946 0.6036 0.5777 0.561 0.2909 60 68
RS_GCF_000828675.1 0.388 0.3887 0.3204 0.6301 0.5833 0.5931 0.572 0.3549 60 72
RS_GCF_900198195.1 0.3031 0.308 0.1246 0.5387 0.5288 0.4962 0.4868 0.2437 27.5 35
RS_GCF_002243515.1 0.5304 0.5408 0.7027 0.5875 0.5501 0.569 0.5565 0.4509 30 45
RS_GCF_000018325.1 0.3626 0.3702 0.3103 0.5871 0.5687 0.5383 0.509 0.2969 37 44
RS_GCF_001628715.1 0.5236 0.5313 0.5646 0.6034 0.6306 0.5539 0.5467 0.4612 30 37
RS_GCF_002117405.1 0.6318 0.6383 0.8372 0.6157 0.5859 0.566 0.5545 0.5949 27.5 37
RS_GCF_003258315.1 0.6114 0.6217 0.8567 0.6004 0.5752 0.5561 0.5394 0.5398 33 37
RS_GCF_001750105.1 0.5885 0.5957 0.7502 0.6129 0.5315 0.5487 0.5271 0.5352 30 45
RS_GCF_001267155.1 0.2492 0.2563 0.0862 0.5545 0.4588 0.4984 0.485 0.2291 32 41
RS_GCF_000255135.1 0.2914 0.2911 0.1491 0.6063 0.5638 0.5826 0.5532 0.2614 65 70
RS_GCF_002804025.1 0.2687 0.2717 0.0753 0.5593 0.4709 0.4941 0.4764 0.252 37 37
RS_GCF_002868735.1 0.6339 0.6397 0.8431 0.627 0.6273 0.5674 0.5601 0.5779 30 37
RS_GCF_000264765.2 0.5838 0.5974 0.7956 0.5827 0.6284 0.5393 0.529 0.5034 29 37
RS_GCF_004797125.1 0.361 0.3669 0.3018 0.5638 0.5437 0.5093 0.4916 0.2804 25 30
RS_GCF_001761465.1 0.3517 0.3632 0.3016 0.5668 0.5673 0.5118 0.4941 0.2722 28 30
RS_GCF_000175575.2 0.6141 0.6204 0.7819 0.6201 0.6636 0.579 0.5636 0.5575 45 52
RS_GCF_000763575.1 0.3501 0.3525 0.2628 0.588 0.601 0.575 0.5555 0.313 66 72
RS_GCF_001698205.1 0.6575 0.6604 0.8522 0.6164 0.6 0.5498 0.5401 0.6159 33.5 37
RS_GCF_000565195.1 0.2941 0.3094 0.2898 0.5515 0.507 0.5069 0.4909 0.2663 37 37
RS_GCF_004777465.1 0.7102 0.7127 0.9083 0.6359 0.6273 0.5787 0.5568 0.6934 28 38
RS_GCF_003966655.1 0.5843 0.5919 0.7525 0.6191 0.6306 0.564 0.5479 0.5201 29 37
RS_GCF_003795125.1 0.3634 0.3686 0.2885 0.5529 0.5438 0.5489 0.5388 0.3109 30 30
RS_GCF_001988955.1 0.527 0.5363 0.6931 0.5679 NA 0.5574 0.5677 0.4347 30 30
RS_GCF_001027025.1 0.4252 0.4274 0.4276 0.6205 0.6509 0.6039 0.5859 0.3862 70 78
RS_GCF_000020945.1 0.4477 0.4492 0.3964 0.638 0.6205 0.5789 0.5587 0.407 63 75
RS_GCF_000092125.1 0.6272 0.6334 0.8019 0.622 0.6727 0.5893 0.5765 0.5678 55 65
RS_GCF_004208415.1 0.5175 0.5314 0.5891 0.6025 0.5523 0.5826 0.5714 0.4561 31.5 45
RS_GCF_001983935.1 0.559 0.5614 0.6582 0.5879 NA 0.5421 0.526 0.5442 28 30
RS_GCF_001590605.1 0.3878 0.3951 0.3561 0.554 0.5647 0.5063 0.4952 0.3258 15 25
RS_GCF_000192745.1 0.6713 0.6758 0.9004 0.6271 0.6422 0.5625 0.5609 0.6332 37 50
RS_GCF_000143685.1 0.3111 0.3176 0.1583 0.5606 0.5387 0.5248 0.5031 0.2582 37 40
RS_GCF_004802635.1 0.6302 0.6372 0.8492 0.6145 0.5714 0.5611 0.5493 0.5882 25 30
RS_GCF_000020965.1 0.3374 0.3383 0.201 0.6309 0.6071 0.5908 0.5821 0.287 78 80
RS_GCF_001598035.1 0.3925 0.3994 0.3096 0.5591 0.5091 0.5209 0.5048 0.3454 37 45
RS_GCF_000455605.1 0.3138 0.3181 0.2043 0.5635 0.5619 0.5073 0.4922 0.2483 37 42
RS_GCF_000026105.1 0.6416 0.6496 0.8722 0.6026 0.5364 0.5385 0.5251 0.5792 33.5 42
RS_GCF_000144695.1 0.3663 0.3729 0.2714 0.5895 0.5727 0.5416 0.4858 0.3023 39 47
RS_GCF_000277125.1 0.681 0.6849 0.9027 0.6388 0.6447 0.5785 0.5605 0.6356 34 41
RS_GCF_004000605.1 0.6341 0.6382 0.8192 0.6178 0.6111 0.5605 0.552 0.5942 33.5 37
RS_GCF_001586255.1 0.5072 0.5138 0.6078 0.6 0.5405 0.5431 0.5147 0.4524 27.5 37
RS_GCF_001273775.1 0.6199 0.6257 0.8598 0.6257 0.6273 0.5794 0.5546 0.5745 39 40
RS_GCF_000178115.2 0.5556 0.5668 0.7806 0.5895 0.5495 0.5663 0.5403 0.4819 35 44
RS_GCF_003258705.1 0.372 0.3782 0.2813 0.5584 0.5385 0.5013 0.487 0.3189 20 30
RS_GCF_001866075.1 0.3613 0.3663 0.2593 0.5886 0.5494 0.5372 0.527 0.3274 30 40
RS_GCF_900231165.1 0.6397 0.648 0.8634 0.6133 0.6514 0.5604 0.5503 0.5863 28 37
RS_GCF_000144645.1 0.4682 0.4777 0.5959 0.6068 0.6514 0.6 0.5839 0.3781 64 76
RS_GCF_000196615.1 0.5504 0.5621 0.7423 0.5877 0.6216 0.5497 0.5333 0.4641 29 37
RS_GCF_003544875.1 0.4417 0.4518 0.3952 0.5866 0.5157 0.5385 0.5101 0.3829 33.5 37
RS_GCF_000829395.1 0.3822 0.3885 0.3151 0.5547 0.5664 0.5132 0.5011 0.3276 25 37
RS_GCF_000176915.2 0.6256 0.6335 0.8781 0.5831 0.5872 0.5523 0.5116 0.5596 27.5 35
RS_GCF_002407245.1 0.6009 0.6065 0.7715 0.6079 0.5818 0.5507 0.5344 0.5611 32 35
RS_GCF_000347635.1 0.4037 0.4131 0.3795 0.5797 0.5364 0.5209 0.5054 0.3548 12 15
RS_GCF_003096075.1 0.709 0.7114 0.9143 0.64 0.6697 0.5728 0.5674 0.6925 28 45
RS_GCF_000626635.1 0.4131 0.4232 0.4628 0.5655 0.5708 0.5092 0.5061 0.3471 30 40
RS_GCF_001545095.1 0.3743 0.3796 0.3119 0.5634 0.5075 0.5123 0.5059 0.3216 37 40
RS_GCF_001628815.1 0.6147 0.6218 0.829 0.6082 0.6182 0.5615 0.5404 0.553 32.5 42
RS_GCF_000018945.1 0.4694 0.4709 0.5228 0.647 0.6476 0.6382 0.6087 0.4159 80 90
RS_GCF_001941825.1 0.6546 0.6658 0.9151 0.6157 0.5283 0.5455 0.5207 0.5563 30 37
RS_GCF_000186245.1 0.5391 0.5506 0.7678 0.6037 0.6111 0.5538 0.5312 0.4183 37 40
RS_GCF_000218625.1 0.3829 0.3875 0.3941 0.6223 0.5893 0.5523 0.5067 0.3373 47.5 53
RS_GCF_000021545.1 0.3275 0.3275 0.1405 0.6196 0.5982 0.5726 0.5621 0.2794 68 73
RS_GCF_001262015.1 0.4412 0.4606 0.4087 0.5523 0.5757 0.5568 0.5468 0.3628 35 45
RS_GCF_000961095.1 0.5254 0.5374 0.7168 0.5902 0.6283 0.5631 0.5519 0.4502 30 45
RS_GCF_006494775.1 0.7225 0.7248 0.9397 0.6537 0.6636 0.5781 0.557 0.6941 33.5 42
RS_GCF_000016645.1 0.3411 0.3495 0.2512 0.5678 0.5753 0.511 0.4942 0.2751 27.5 30
RS_GCF_000024385.1 0.7164 0.722 0.9466 0.6622 0.6182 0.6011 0.6012 0.684 50 65
RS_GCF_001687585.2 0.4005 0.4045 0.3488 0.5925 0.5591 0.5571 0.5335 0.3564 25 37
RS_GCF_002096055.1 0.7079 0.7097 0.9176 0.6406 0.6545 0.5666 0.5582 0.6894 29 37
RS_GCF_000023325.1 0.4155 0.4151 0.4005 0.6216 0.6604 0.6156 0.5834 0.4083 65 80
RS_GCF_000018785.1 0.3193 0.322 0.1738 0.5651 0.5352 0.49 0.4841 0.2668 37 41
RS_GCF_000511385.1 0.5944 0.5996 0.7498 0.6047 0.5818 0.55 0.5341 0.5533 25 37
RS_GCF_000832985.1 0.3783 0.388 0.3134 0.5837 0.5273 0.5361 0.5253 0.3189 30 45
RS_GCF_002116905.1 0.6972 0.701 0.9471 0.6181 0.566 0.5527 0.5218 0.6491 22.5 35
RS_GCF_900636385.1 0.3283 0.3342 0.1944 0.5719 0.5377 0.5132 0.4981 0.2705 35 45
RS_GCF_003057965.1 0.3367 0.3416 0.2193 0.6013 0.5258 0.5451 0.5175 0.2577 55 65
RS_GCF_001889005.1 0.3816 0.3883 0.3369 0.5738 0.5333 0.5157 0.5014 0.3039 30 40
RS_GCF_000024425.1 0.6338 0.6412 0.8455 0.6175 0.6055 0.575 0.5683 0.5512 62.5 70
RS_GCF_000190595.1 0.3211 0.3267 0.1473 0.5648 0.6058 0.497 0.5014 0.2495 26 40
RS_GCF_001761385.1 0.613 0.6176 0.7979 0.5944 0.5185 0.5402 0.5063 0.577 25 35
RS_GCF_001708405.1 0.434 0.44 0.387 0.5929 0.5495 0.5287 0.5158 0.3696 33.5 40
RS_GCF_000284295.1 0.7082 0.7127 0.919 0.6614 0.6486 0.5959 0.5619 0.6646 28 32
RS_GCF_001547735.1 0.4302 0.4299 0.3897 0.6629 0.6216 0.6237 0.6192 0.4044 70 78
RS_GCF_001717955.1 0.6549 0.66 0.8744 0.6229 0.5818 0.5412 0.5375 0.6105 27.5 37
RS_GCF_003931855.1 0.4646 0.475 0.5435 0.5897 0.6205 0.5429 0.5342 0.3943 38 50
RS_GCF_002278075.1 0.6294 0.6361 0.8518 0.6005 NA 0.5558 0.5293 0.5907 27.5 37
RS_GCF_001618865.1 0.6722 0.6752 0.8606 0.6448 0.6273 0.5796 0.5562 0.6478 25 36
RS_GCF_000217815.1 0.4032 0.4039 0.3296 0.6351 0.6389 0.6257 0.6113 0.3738 70 84
RS_GCF_001028625.1 0.6465 0.6491 0.8525 0.623 0.6091 0.5403 0.5386 0.6155 30 42
RS_GCF_001548055.1 0.4388 0.4439 0.5634 0.5792 NA 0.5003 0.4908 0.3498 30 40
RS_GCF_000025225.2 0.4421 0.4486 0.486 0.5709 0.5179 0.5279 0.4972 0.3832 37 42
RS_GCF_001886615.1 0.6788 0.6845 0.9215 0.607 0.6036 0.5603 0.55 0.6319 30 45
GB_GCA_007289895.1 0.4077 0.4121 0.4015 0.5858 0.5029 0.532 0.5044 0.3564 37 42
RS_GCF_004293625.1 0.4156 0.4228 0.3975 0.5824 0.5091 0.5146 0.5073 0.3528 28 45
RS_GCF_000224085.1 0.4136 0.4216 0.4761 0.5742 0.6296 0.5555 0.5459 0.3397 25 40
RS_GCF_000015025.1 0.6691 0.6677 0.8213 0.6554 0.6818 0.6079 0.5991 0.6797 55 65
RS_GCF_003991135.1 0.3588 0.3657 0.2878 0.5859 0.5913 0.5696 0.5531 0.3112 61 72
RS_GCF_002795845.1 0.53 0.5375 0.7021 0.5895 0.5321 0.5365 0.5211 0.4696 12 19
RS_GCF_000332115.1 0.3532 0.3596 0.2316 0.5413 0.5096 0.5007 0.4666 0.2911 25 32
RS_GCF_002843565.1 0.3005 0.3064 0.1468 0.5596 0.4398 0.4987 0.4774 0.2787 23 32
RS_GCF_000186345.1 0.6249 0.6308 0.7769 0.6153 NA 0.6178 0.6108 0.5956 41 55
RS_GCF_001975665.1 0.2951 0.3004 0.1261 0.5535 0.5096 0.5026 0.4871 0.2319 27 35
RS_GCF_000010985.1 0.3031 0.3042 0.1767 0.6227 0.6106 0.5943 0.5724 0.262 62.5 70
RS_GCF_000093025.1 0.4264 0.4354 0.3955 0.5904 0.5488 0.5183 0.5045 0.3372 19.5 30
RS_GCF_002162375.1 0.478 0.4853 0.5489 0.6015 0.5387 0.5495 0.5267 0.4246 27.5 37
RS_GCF_006159205.1 0.4086 0.4181 0.4248 0.565 0.5481 0.5073 0.4917 0.3485 27.5 40
RS_GCF_000024365.1 0.7092 0.712 0.9268 0.666 0.6306 0.5872 0.5628 0.6838 25 35
RS_GCF_000196495.1 0.3897 0.3963 0.3124 0.5758 0.5499 0.53 0.5068 0.3295 15 22
RS_GCF_000568815.1 0.409 0.4142 0.4605 0.5789 NA 0.4944 0.4869 0.3255 30 33
RS_GCF_002269385.1 0.3973 0.4051 0.4458 0.5634 0.578 0.5532 0.5339 0.3235 30 37
RS_GCF_000146165.2 0.4589 0.4684 0.5317 0.5786 0.5495 0.547 0.515 0.3984 30 40
RS_GCF_005952805.1 0.6624 0.6657 0.8774 0.6132 0.5701 0.5593 0.523 0.6223 25 30
RS_GCF_004331955.1 0.6656 0.6683 0.9035 0.6271 0.6455 0.5601 0.5353 0.6358 33.5 45
RS_GCF_003431825.1 0.6417 0.6467 0.8484 0.6134 0.6091 0.538 0.5329 0.5925 30 37
RS_GCF_000230555.1 0.6136 0.6185 0.8194 0.6093 0.5727 0.5462 0.5458 0.5705 30 42
RS_GCF_002240355.1 0.676 0.6792 0.8564 0.6517 0.6635 0.583 0.5646 0.6449 32.5 45
RS_GCF_000236685.1 0.462 0.4684 0.5116 0.5691 0.5981 0.6039 0.5777 0.3937 27.5 30
RS_GCF_002441935.1 0.2983 0.3015 0.0952 0.5589 0.5529 0.4893 0.4798 0.2809 30 37
RS_GCF_000941055.1 0.3353 0.3432 0.2815 0.5679 0.5327 0.4996 0.4918 0.2472 30 37
RS_GCF_000504085.1 0.3872 0.3874 0.3263 0.6304 0.598 0.6014 0.5786 0.3618 66 72
RS_GCF_001611675.1 0.5102 0.5259 0.6527 0.568 0.6604 0.5704 0.557 0.4192 29 36
RS_GCF_001721645.1 0.4131 0.4206 0.4356 0.5592 0.566 0.5076 0.493 0.3295 26 30
RS_GCF_000020525.1 0.4504 0.4619 0.5835 0.5776 0.549 0.5121 0.4958 0.3754 25 30
