# Supplementary material for: A positive correlation between GC content and growth temperature in prokaryotes
Source: BMC Genomics. 2022 Feb 9;23:110. doi: 10.1186/s12864-022-08353-7 (PMC8827189; doi:10.1186/s12864-022-08353-7)
Supplement: Supplementary file 2 — Additional file 2: Supplementary Data S1. The datasets for the 1000 rounds of resampling. [file 12864_2022_8353_MOESM2_ESM.zip › DATA_S1/sample_218.txt]

bac_acc genome_gc_content mrna_gc_content ffold_gc_content trna_gc_content rrna5s_gc_content rrna16s_gc_content rrna23s_gc_content noncod_gc_content temp_toa temp_tmax
RS_GCF_000512735.1 0.4519 0.4536 0.4695 0.6594 0.6168 0.622 0.6147 0.3802 80 89
RS_GCF_000503895.1 0.6388 0.6448 0.8314 0.6112 0.6182 0.5503 0.5442 0.601 32.5 35
RS_GCF_000014225.1 0.4462 0.4542 0.472 0.578 0.5765 0.5181 0.5066 0.3902 30 35
RS_GCF_000230555.1 0.6136 0.6185 0.8194 0.6093 0.5727 0.5462 0.5458 0.5705 30 42
RS_GCF_001307805.1 0.4212 0.4287 0.4644 0.5948 0.5616 0.5619 0.5427 0.3751 35 45
RS_GCF_002804005.1 0.2799 0.2867 0.1289 0.5439 0.4828 0.4938 0.4848 0.2607 30 32
RS_GCF_003339775.1 0.2541 0.2655 0.1477 0.5321 0.5352 0.4898 0.4856 0.2391 30 37
RS_GCF_000212395.1 0.3387 0.3431 0.2135 0.6004 0.5312 0.5455 0.52 0.2576 52.5 65
RS_GCF_000230695.2 0.6745 0.6786 0.9081 0.626 0.6038 0.5646 0.5403 0.6385 30 35
RS_GCF_000186265.1 0.3377 0.343 0.2412 0.5652 0.5514 0.5146 0.5081 0.2893 22.5 28
RS_GCF_000981765.1 0.4378 0.4444 0.413 0.5908 0.5495 0.5244 0.5145 0.3681 30 40
RS_GCF_001273775.1 0.6199 0.6257 0.8598 0.6257 0.6273 0.5794 0.5546 0.5745 39 40
RS_GCF_000212735.1 0.471 0.4802 0.613 0.5541 0.5701 0.5205 0.5168 0.4005 26 30
RS_GCF_000260985.4 0.4475 0.4528 0.4861 0.5989 0.5545 0.5276 0.5117 0.3915 30 37
RS_GCF_000816145.1 0.4947 0.4966 0.5918 0.6364 0.6389 0.6214 0.5858 0.4543 70 90
RS_GCF_000284315.1 0.5005 0.5066 0.5626 0.616 0.6273 0.5587 0.5535 0.4496 33.5 45
RS_GCF_000284335.1 0.3537 0.3555 0.2255 0.6067 0.6161 0.5502 0.5512 0.3142 65 70
RS_GCF_001870205.1 0.341 0.3453 0.2369 0.5704 0.5135 0.5228 0.5 0.2808 37 41
RS_GCF_003054555.1 0.6975 0.7016 0.8925 0.6411 0.6126 0.5814 0.5683 0.6708 23 30
RS_GCF_004777465.1 0.7102 0.7127 0.9083 0.6359 0.6273 0.5787 0.5568 0.6934 28 38
RS_GCF_000024985.1 0.6811 0.6834 0.8747 0.6463 NA 0.6406 0.6546 0.6654 55 65
RS_GCF_000021725.1 0.3351 0.336 0.2684 0.6226 0.5472 0.5711 0.5517 0.2562 40 55
RS_GCF_002158865.1 0.6793 0.6854 0.9208 0.6186 0.5472 0.552 0.5153 0.6511 30 37
RS_GCF_002804245.1 0.2722 0.276 0.0725 0.5598 0.4884 0.4941 0.4771 0.2539 33.5 37
RS_GCF_000021545.1 0.3275 0.3275 0.1405 0.6196 0.5982 0.5726 0.5621 0.2794 68 73
RS_GCF_003952265.1 0.6558 0.6607 0.8426 0.6198 0.654 0.5728 0.5605 0.61 30 37
RS_GCF_002208135.1 0.4345 0.4412 0.4096 0.5753 0.4663 0.5302 0.51 0.3767 30 37
RS_GCF_000214095.2 0.5659 0.5745 0.7199 0.6131 0.6126 0.5647 0.5421 0.5004 29.5 37
RS_GCF_001889045.1 0.3073 0.3106 0.1405 0.5562 0.5143 0.5024 0.4801 0.2564 25 25
RS_GCF_000018685.1 0.3535 0.3623 0.247 0.556 0.564 0.5216 0.4957 0.3007 37 42
RS_GCF_001999225.1 0.3906 0.3978 0.3232 0.5675 0.4978 0.531 0.4996 0.3327 23.5 30
RS_GCF_000020145.1 0.3995 0.4068 0.4567 0.5795 0.5132 0.5046 0.4941 0.3187 30 32
RS_GCF_000143165.1 0.5504 0.5606 0.7224 0.6089 0.5714 0.5391 0.5358 0.4687 31 34
RS_GCF_003006155.1 0.6568 0.6638 0.8673 0.6057 0.5487 0.5673 0.549 0.6227 30 45
RS_GCF_001444425.1 0.54 0.5441 0.6435 0.6002 0.5545 0.547 0.5282 0.4817 30 43
RS_GCF_001431725.1 0.5853 0.5923 0.703 0.5951 0.5586 0.5557 0.5455 0.5322 30 45
RS_GCF_900095135.1 0.4363 0.4487 0.5195 0.5564 0.5442 0.5383 0.5194 0.3269 37.5 45
RS_GCF_000016425.1 0.6946 0.6979 0.8588 0.662 0.6514 0.5988 0.5657 0.6711 21.5 30
RS_GCF_004028275.1 0.5048 0.5146 0.719 0.5821 0.5347 0.5219 0.5099 0.4061 37.5 55
RS_GCF_000013285.1 0.2838 0.294 0.0838 0.567 0.5523 0.5268 0.5129 0.2045 41 50
GB_GCA_001263205.1 0.6614 0.6637 0.8303 0.6338 0.5909 0.5576 0.5471 0.6419 25 30
RS_GCF_002355595.1 0.4405 0.4475 0.5014 0.5413 0.5189 0.4988 0.4821 0.3717 29 35
RS_GCF_000830985.1 0.576 0.5828 0.7294 0.6105 0.5596 0.5479 0.536 0.5184 27.5 40
RS_GCF_001579945.1 0.6166 0.6211 0.7947 0.6143 0.578 0.5548 0.5395 0.5807 29 38
RS_GCF_001507645.1 0.6096 0.6245 0.8705 0.5747 NA 0.5651 0.5534 0.521 25 30
RS_GCF_001721645.1 0.4131 0.4206 0.4356 0.5592 0.566 0.5076 0.493 0.3295 26 30
RS_GCF_000024285.1 0.6189 0.626 0.8291 0.61 0.625 0.5981 0.6017 0.5613 62.5 70
RS_GCF_002192415.1 0.4967 0.5094 0.6283 0.5831 0.6329 0.5513 0.5324 0.4259 22.5 30
RS_GCF_000067165.1 0.7138 0.716 0.929 0.6782 0.5847 0.5702 0.5646 0.6991 30 37
RS_GCF_002216855.1 0.3124 0.3191 0.2013 0.5858 0.5168 0.5323 0.5097 0.2389 30 35
RS_GCF_000758665.1 0.5139 0.5258 0.6498 0.5834 0.6345 0.5548 0.5371 0.432 28 37
RS_GCF_000183425.1 0.3552 0.3612 0.2878 0.5559 0.5472 0.5211 0.5026 0.3042 30 40
RS_GCF_001563225.1 0.6349 0.6448 0.9152 0.5889 0.6 0.5484 0.5143 0.5613 32.5 40
RS_GCF_900289045.1 0.6831 0.6866 0.8906 0.6421 0.6545 0.5688 0.5529 0.6529 30 35
RS_GCF_002157205.1 0.5905 0.598 0.7555 0.6027 0.6126 0.5694 0.5484 0.5263 27.5 37
RS_GCF_000024385.1 0.7164 0.722 0.9466 0.6622 0.6182 0.6011 0.6012 0.684 50 65
RS_GCF_000020945.1 0.4477 0.4492 0.3964 0.638 0.6205 0.5789 0.5587 0.407 63 75
RS_GCF_000176915.2 0.6256 0.6335 0.8781 0.5831 0.5872 0.5523 0.5116 0.5596 27.5 35
RS_GCF_005280315.1 0.6532 0.6647 0.9047 0.6134 0.5327 0.5371 0.5139 0.5639 29 37
RS_GCF_006385595.1 0.6614 0.6652 0.8841 0.6077 0.6019 0.5587 0.5375 0.6156 29 35
RS_GCF_003722335.1 0.6925 0.6987 0.9384 0.6406 0.6389 0.5568 0.5468 0.6407 29 37
RS_GCF_900233005.1 0.4367 0.4438 0.4168 0.5846 0.5681 0.5418 0.5102 0.389 18 22
RS_GCF_000025605.1 0.4693 0.4705 0.4742 0.6676 0.6168 0.6293 0.5953 0.4119 85 89
RS_GCF_002269345.1 0.6349 0.6385 0.82 0.6179 0.5818 0.5397 0.5406 0.5925 30 37
RS_GCF_000183745.1 0.6981 0.7028 0.9385 0.6507 0.6262 0.625 0.6141 0.6316 60 68
RS_GCF_002355335.1 0.6223 0.6281 0.8262 0.6246 0.5596 0.5587 0.536 0.5762 25 30
RS_GCF_001027285.1 0.6945 0.6968 0.9223 0.6489 0.6577 0.5675 0.5527 0.6692 25 40
RS_GCF_000019905.1 0.477 0.4851 0.592 0.5844 0.5606 0.5542 0.5449 0.3942 36 40
RS_GCF_000255115.2 0.4211 0.431 0.4386 0.5933 0.5777 0.5473 0.5338 0.3672 30 45
RS_GCF_002950575.1 0.5833 0.5845 0.6794 0.6218 0.6396 0.5615 0.5443 0.5678 30 35
RS_GCF_000024765.1 0.5471 0.5555 0.6904 0.5838 0.5636 0.5378 0.535 0.4767 30 39
RS_GCF_001653335.1 0.7226 0.7247 0.9348 0.6362 0.6273 0.5839 0.5549 0.6984 25 30
RS_GCF_000196795.1 0.3873 0.398 0.2898 0.5767 0.5225 0.5264 0.5083 0.2988 30 37
RS_GCF_001610955.1 0.5228 0.5313 0.7439 0.5885 0.6125 0.5936 0.5775 0.4611 60 70
RS_GCF_005280275.1 0.5071 0.5137 0.623 0.5849 0.5798 0.5414 0.5309 0.4519 37 49
RS_GCF_002116905.1 0.6972 0.701 0.9471 0.6181 0.566 0.5527 0.5218 0.6491 22.5 35
RS_GCF_003544855.1 0.2719 0.2736 0.0592 0.5544 NA 0.4815 0.4696 0.2059 33.5 40
GB_GCA_007289895.1 0.4077 0.4121 0.4015 0.5858 0.5029 0.532 0.5044 0.3564 37 42
RS_GCF_000807675.2 0.4719 0.4845 0.6116 0.5795 0.5041 0.533 0.5216 0.363 37 45
RS_GCF_000196615.1 0.5504 0.5621 0.7423 0.5877 0.6216 0.5497 0.5333 0.4641 29 37
RS_GCF_006740705.1 0.4587 0.4651 0.5615 0.6007 0.6071 0.5823 0.5509 0.4138 35 40
RS_GCF_002005405.1 0.3741 0.3771 0.3113 0.5667 0.5282 0.5413 0.5232 0.3203 28 37
RS_GCF_001543325.1 0.2977 0.303 0.1619 0.5713 0.5429 0.498 0.4844 0.2366 23 34
RS_GCF_001617605.1 0.3765 0.3832 0.3035 0.5789 0.5455 0.5349 0.5193 0.3172 30 55
RS_GCF_000175215.2 0.5951 0.6042 0.7895 0.5971 0.6364 0.5439 0.5297 0.5249 27.5 35
RS_GCF_000092925.1 0.6788 0.6841 0.9286 0.6315 0.5818 0.5628 0.5454 0.6344 27.5 37
RS_GCF_003627815.1 0.7094 0.7124 0.9199 0.6477 0.6126 0.5822 0.5678 0.6933 28 37
RS_GCF_000145275.1 0.3121 0.3203 0.1459 0.5659 0.5032 0.5233 0.5028 0.256 37 40
RS_GCF_000522985.1 0.7261 0.7287 0.9505 0.6889 0.7027 0.6213 0.621 0.696 37 40
RS_GCF_002005305.1 0.443 0.4547 0.46 0.5713 0.5213 0.5347 0.5062 0.376 12.5 20
RS_GCF_003325455.1 0.6836 0.6871 0.8899 0.6411 0.6404 0.5735 0.5693 0.6524 30 37
RS_GCF_000147355.1 0.3524 0.3553 0.2717 0.5615 0.5225 0.5028 0.4937 0.269 25 40
RS_GCF_001442805.1 0.6653 0.6698 0.9191 0.6258 0.5417 0.5535 0.539 0.6398 20 40
RS_GCF_000725385.1 0.6497 0.6548 0.8713 0.609 0.5981 0.5503 0.5417 0.6163 27.5 37
RS_GCF_001661075.1 0.5958 0.6048 0.8069 0.6019 0.5364 0.5403 0.5181 0.5354 22.5 35
RS_GCF_000019165.1 0.5698 0.5806 0.7647 0.594 0.6306 0.5865 0.5695 0.4942 52 56
RS_GCF_000019785.1 0.689 0.6932 0.9317 0.6206 0.5648 0.5529 0.5205 0.6415 25 35
RS_GCF_000973725.1 0.4734 0.4859 0.4894 0.5754 0.6461 0.5751 0.5548 0.4002 33.5 45
RS_GCF_000635915.2 0.6752 0.681 0.9065 0.6215 0.62 0.5511 0.5407 0.6251 30 50
RS_GCF_000400935.1 0.288 0.2977 0.2126 0.5547 0.507 0.4993 0.4921 0.2656 30 32
RS_GCF_001584145.1 0.5899 0.6038 0.8141 0.5981 0.5377 0.5291 0.5109 0.4897 25 35
RS_GCF_000507245.1 0.5186 0.5234 0.6415 0.59 0.5818 0.5387 0.5106 0.4715 35 45
RS_GCF_005843985.1 0.2685 0.2661 0.0797 0.6317 0.5 0.5679 0.5463 0.2224 55 70
RS_GCF_003966655.1 0.5843 0.5919 0.7525 0.6191 0.6306 0.564 0.5479 0.5201 29 37
RS_GCF_000022265.1 0.5347 0.5432 0.6789 0.6016 0.6273 0.5473 0.5223 0.4565 30 35
RS_GCF_000185805.1 0.5213 0.5227 0.5934 0.667 0.6667 0.6334 0.6239 0.452 75 80
RS_GCF_002442575.1 0.6024 0.6106 0.789 0.5938 0.5586 0.5602 0.5472 0.5256 30 40
RS_GCF_004214795.1 0.2803 0.2823 0.0623 0.5548 NA 0.4875 0.4719 0.2177 37 45
RS_GCF_000517565.1 0.3208 0.3215 0.1941 0.6068 0.5818 0.5367 0.5156 0.2696 54.5 73
RS_GCF_004135935.1 0.6231 0.6299 0.8464 0.6314 0.5455 0.5476 0.5335 0.5702 22 30
RS_GCF_000202835.1 0.6697 0.6776 0.8968 0.6364 0.6545 0.5682 0.5553 0.5941 31 42
RS_GCF_001443605.1 0.3903 0.3971 0.3891 0.5812 0.5962 0.5128 0.4889 0.3357 35 45
RS_GCF_000828635.1 0.6327 0.6378 0.8686 0.6092 0.5872 0.557 0.5383 0.5689 25 32
RS_GCF_000217815.1 0.4032 0.4039 0.3296 0.6351 0.6389 0.6257 0.6113 0.3738 70 84
RS_GCF_000832985.1 0.3783 0.388 0.3134 0.5837 0.5273 0.5361 0.5253 0.3189 30 45
RS_GCF_001466725.1 0.5062 0.5134 0.6417 0.5918 0.55 0.5396 0.5194 0.4464 27.5 40
RS_GCF_000060345.1 0.3661 0.3733 0.3229 0.5696 0.5472 0.5087 0.4995 0.3011 23.5 30
RS_GCF_002838765.1 0.4381 0.4443 0.4061 0.5899 0.5405 0.5248 0.5175 0.3765 39.5 50
RS_GCF_000144695.1 0.3663 0.3729 0.2714 0.5895 0.5727 0.5416 0.4858 0.3023 39 47
RS_GCF_000008365.1 0.2495 0.2537 0.0809 0.5416 0.4658 0.4706 0.4514 0.2308 30 30
RS_GCF_000010985.1 0.3031 0.3042 0.1767 0.6227 0.6106 0.5943 0.5724 0.262 62.5 70
RS_GCF_003584645.1 0.5875 0.5951 0.7848 0.6115 0.6204 0.5573 0.5435 0.5433 36 47
RS_GCF_002216775.1 0.3952 0.3991 0.3601 0.5829 0.5547 0.5478 0.5303 0.3628 30 30
RS_GCF_003258705.1 0.372 0.3782 0.2813 0.5584 0.5385 0.5013 0.487 0.3189 20 30
RS_GCF_000264455.2 0.6808 0.6847 0.9059 0.6363 0.6182 0.5674 0.568 0.6467 30 40
RS_GCF_001953055.1 0.5859 0.5911 0.7519 0.6154 0.5909 0.5523 0.5317 0.5437 27.5 35
RS_GCF_000026105.1 0.6416 0.6496 0.8722 0.6026 0.5364 0.5385 0.5251 0.5792 33.5 42
RS_GCF_000235405.2 0.3888 0.3902 0.3003 0.6208 0.6321 0.6129 0.6007 0.3532 80 100
RS_GCF_000172635.2 0.4471 0.4547 0.4144 0.583 0.5375 0.5272 0.5045 0.3867 33.5 44
RS_GCF_000940995.1 0.4974 0.5108 0.5835 0.5864 0.5764 0.5436 0.5265 0.4166 30 40
RS_GCF_001629705.1 0.3935 0.399 0.3043 0.5876 0.5312 0.5441 0.5329 0.3491 29 36
RS_GCF_001618865.1 0.6722 0.6752 0.8606 0.6448 0.6273 0.5796 0.5562 0.6478 25 36
RS_GCF_003687485.1 0.4015 0.4091 0.4217 0.5724 0.6574 0.5659 0.5449 0.3265 30 37
RS_GCF_000024845.1 0.643 0.6509 0.8651 0.6421 0.5844 0.6215 0.6137 0.5529 65 77
RS_GCF_001544015.1 0.6973 0.6996 0.8861 0.6503 0.6697 0.6319 0.6288 0.6778 47.5 55
RS_GCF_003628755.1 0.5144 0.523 0.6843 0.5861 0.5446 0.5456 0.5129 0.4383 38.5 43
RS_GCF_000178975.2 0.5998 0.6093 0.7662 0.5998 0.5794 0.5428 0.5214 0.5358 22.5 28
RS_GCF_001634285.1 0.4362 0.4403 0.5149 0.5924 0.5982 0.5614 0.5513 0.3923 61 65
RS_GCF_001975665.1 0.2951 0.3004 0.1261 0.5535 0.5096 0.5026 0.4871 0.2319 27 35
RS_GCF_001761385.1 0.613 0.6176 0.7979 0.5944 0.5185 0.5402 0.5063 0.577 25 35
RS_GCF_001988955.1 0.527 0.5363 0.6931 0.5679 NA 0.5574 0.5677 0.4347 30 30
RS_GCF_000264765.2 0.5838 0.5974 0.7956 0.5827 0.6284 0.5393 0.529 0.5034 29 37
RS_GCF_002355415.1 0.6746 0.6791 0.9012 0.6357 0.6126 0.5647 0.5576 0.6316 43.5 46
RS_GCF_003008595.1 0.6329 0.6392 0.8289 0.5932 0.537 0.5402 0.5179 0.5788 29 37
RS_GCF_000284295.1 0.7082 0.7127 0.919 0.6614 0.6486 0.5959 0.5619 0.6646 28 32
RS_GCF_000023265.1 0.6829 0.6836 0.8183 0.6487 0.6818 0.6072 0.6003 0.6764 48 57
RS_GCF_000186345.1 0.6249 0.6308 0.7769 0.6153 NA 0.6178 0.6108 0.5956 41 55
RS_GCF_000565195.1 0.2941 0.3094 0.2898 0.5515 0.507 0.5069 0.4909 0.2663 37 37
RS_GCF_000017425.1 0.3587 0.3634 0.2607 0.5917 0.5752 0.5441 0.5219 0.3188 33.5 50
RS_GCF_002549795.1 0.684 0.6906 0.9287 0.6144 0.5982 0.5636 0.5567 0.6299 40 55
RS_GCF_002243605.1 0.5214 0.5307 0.7462 0.5902 0.6071 0.594 0.5747 0.4602 57.5 70
RS_GCF_000165505.1 0.3437 0.3527 0.2288 0.5779 0.5278 0.5235 0.5029 0.2672 30 35
RS_GCF_000015245.1 0.5359 0.5449 0.6808 0.5821 0.5613 0.5496 0.5233 0.4635 30 40
RS_GCF_000016505.1 0.3204 0.3278 0.235 0.5678 NA 0.5421 0.5138 0.2654 35 37
RS_GCF_001697185.1 0.3164 0.3208 0.1555 0.5585 0.48 0.4934 0.4843 0.2501 25 37
