# Supplementary material for: A positive correlation between GC content and growth temperature in prokaryotes
Source: BMC Genomics. 2022 Feb 9;23:110. doi: 10.1186/s12864-022-08353-7 (PMC8827189; doi:10.1186/s12864-022-08353-7)
Supplement: Supplementary file 2 — Additional file 2: Supplementary Data S1. The datasets for the 1000 rounds of resampling. [file 12864_2022_8353_MOESM2_ESM.zip › DATA_S1/sample_229.txt]

bac_acc genome_gc_content mrna_gc_content ffold_gc_content trna_gc_content rrna5s_gc_content rrna16s_gc_content rrna23s_gc_content noncod_gc_content temp_toa temp_tmax
RS_GCF_002162375.1 0.478 0.4853 0.5489 0.6015 0.5387 0.5495 0.5267 0.4246 27.5 37
RS_GCF_001611675.1 0.5102 0.5259 0.6527 0.568 0.6604 0.5704 0.557 0.4192 29 36
RS_GCF_001275345.1 0.705 0.7067 0.9204 0.6318 0.6273 0.5713 0.557 0.6956 28 30
RS_GCF_001854185.1 0.3553 0.3607 0.2781 0.5883 0.5545 0.537 0.4997 0.3047 37 44
RS_GCF_001302565.1 0.5999 0.6095 0.755 0.5987 0.6442 0.5696 0.5409 0.5328 26.5 37
RS_GCF_000026105.1 0.6416 0.6496 0.8722 0.6026 0.5364 0.5385 0.5251 0.5792 33.5 42
RS_GCF_000026125.1 0.5429 0.5535 0.7076 0.5908 0.5189 0.5324 0.5068 0.4681 25 30
RS_GCF_002843565.1 0.3005 0.3064 0.1468 0.5596 0.4398 0.4987 0.4774 0.2787 23 32
RS_GCF_000695095.2 0.6437 0.6465 0.831 0.6155 0.6577 0.6032 0.5924 0.6105 27.5 30
RS_GCF_000284015.1 0.7295 0.7306 0.9308 0.667 0.6727 0.5926 0.5854 0.7208 32 37
RS_GCF_001186155.3 0.3939 0.398 0.329 0.5886 0.5545 0.557 0.5351 0.3509 26 30
RS_GCF_002117105.1 0.477 0.4835 0.5729 0.5945 0.5455 0.5343 0.5172 0.4228 17.5 30
RS_GCF_001940525.2 0.638 0.643 0.8626 0.6195 0.5963 0.5491 0.5411 0.5945 28 43
RS_GCF_000021685.1 0.6428 0.6416 0.757 0.6472 NA 0.658 0.682 0.651 72.5 80
RS_GCF_001507645.1 0.6096 0.6245 0.8705 0.5747 NA 0.5651 0.5534 0.521 25 30
RS_GCF_001027545.1 0.3934 0.3966 0.4219 0.5741 0.5856 0.529 0.4897 0.3406 30 34
RS_GCF_000017805.1 0.6069 0.6102 0.7542 0.6263 NA 0.6307 0.6411 0.5915 50 55
RS_GCF_000147355.1 0.3524 0.3553 0.2717 0.5615 0.5225 0.5028 0.4937 0.269 25 40
RS_GCF_003345255.1 0.6358 0.6386 0.8405 0.6136 NA 0.5659 0.5449 0.6049 47.5 55
RS_GCF_001750105.1 0.5885 0.5957 0.7502 0.6129 0.5315 0.5487 0.5271 0.5352 30 45
RS_GCF_000020145.1 0.3995 0.4068 0.4567 0.5795 0.5132 0.5046 0.4941 0.3187 30 32
RS_GCF_001644605.1 0.4893 0.4973 0.6146 0.5873 0.5795 0.5487 0.539 0.4161 30 30
RS_GCF_900233005.1 0.4367 0.4438 0.4168 0.5846 0.5681 0.5418 0.5102 0.389 18 22
RS_GCF_000025305.1 0.5584 0.5704 0.8199 0.5804 0.5804 0.5411 0.5389 0.4574 33.5 45
GB_GCA_000632805.1 0.6423 0.6459 0.8485 0.6066 0.6075 0.5516 0.5449 0.6147 30 37
RS_GCF_000284335.1 0.3537 0.3555 0.2255 0.6067 0.6161 0.5502 0.5512 0.3142 65 70
RS_GCF_001648175.1 0.6431 0.6511 0.8456 0.6027 0.6036 0.5626 0.5493 0.5901 34.5 45
RS_GCF_003627815.1 0.7094 0.7124 0.9199 0.6477 0.6126 0.5822 0.5678 0.6933 28 37
RS_GCF_001678905.1 0.6259 0.6294 0.7717 0.6033 0.6261 0.5653 0.5544 0.5919 37 45
RS_GCF_002752675.1 0.6347 0.6445 0.888 0.6038 NA 0.5348 0.5099 0.554 20 28
RS_GCF_003966975.1 0.5061 0.519 0.6842 0.6112 0.6111 0.5428 0.5286 0.3844 27.5 37
RS_GCF_001679725.1 0.6838 0.688 0.8927 0.6239 0.623 0.5596 0.5333 0.6484 20 28
RS_GCF_001632775.1 0.7035 0.7051 0.9311 0.6415 0.6055 0.5677 0.5583 0.6917 30 40
RS_GCF_001687565.2 0.4318 0.4399 0.4597 0.5911 0.5555 0.5614 0.5383 0.3808 20 30
RS_GCF_000199675.1 0.5385 0.5444 0.6787 0.6205 0.6273 0.5758 0.5714 0.4607 55 60
RS_GCF_001445575.1 0.6064 0.6128 0.7321 0.6099 0.6182 0.56 0.5329 0.5657 22.5 25
RS_GCF_006542275.1 0.5839 0.5972 0.8411 0.5962 0.6062 0.5541 0.5464 0.5063 25 37
RS_GCF_000195335.1 0.6808 0.6851 0.895 0.6556 0.6571 0.6396 0.6214 0.6154 67.5 72.5
RS_GCF_000018325.1 0.3626 0.3702 0.3103 0.5871 0.5687 0.5383 0.509 0.2969 37 44
RS_GCF_001687665.2 0.4008 0.4042 0.3513 0.5905 0.5645 0.558 0.5353 0.3562 27.5 37
RS_GCF_002441935.1 0.2983 0.3015 0.0952 0.5589 0.5529 0.4893 0.4798 0.2809 30 37
RS_GCF_000016545.1 0.3525 0.3562 0.2311 0.6012 0.5946 0.585 0.5891 0.3071 70 80
RS_GCF_002243605.1 0.5214 0.5307 0.7462 0.5902 0.6071 0.594 0.5747 0.4602 57.5 70
RS_GCF_000067165.1 0.7138 0.716 0.929 0.6782 0.5847 0.5702 0.5646 0.6991 30 37
RS_GCF_000166335.1 0.3544 0.3579 0.2363 0.6038 0.5946 0.583 0.5858 0.303 75 80
RS_GCF_003325455.1 0.6836 0.6871 0.8899 0.6411 0.6404 0.5735 0.5693 0.6524 30 37
RS_GCF_000306785.1 0.7413 0.7425 0.9532 0.6797 0.6606 0.5898 0.5782 0.7313 28 35
RS_GCF_002269345.1 0.6349 0.6385 0.82 0.6179 0.5818 0.5397 0.5406 0.5925 30 37
RS_GCF_003054495.1 0.4909 0.4951 0.5964 0.6111 0.6468 0.5747 0.5561 0.4271 58 68
RS_GCF_001888185.1 0.5858 0.5914 0.7289 0.6046 0.5818 0.5465 0.5296 0.5449 24 30
RS_GCF_001687605.2 0.4998 0.5107 0.6808 0.5932 0.5666 0.5641 0.5362 0.4163 30 37
RS_GCF_000024365.1 0.7092 0.712 0.9268 0.666 0.6306 0.5872 0.5628 0.6838 25 35
RS_GCF_002804245.1 0.2722 0.276 0.0725 0.5598 0.4884 0.4941 0.4771 0.2539 33.5 37
RS_GCF_001027285.1 0.6945 0.6968 0.9223 0.6489 0.6577 0.5675 0.5527 0.6692 25 40
RS_GCF_001886695.1 0.6271 0.6306 0.8254 0.6038 0.6 0.5418 0.5359 0.5858 30 37
RS_GCF_000226565.1 0.423 0.4304 0.4005 0.5854 0.48 0.518 0.509 0.3607 25 30
RS_GCF_000243115.2 0.4524 0.4617 0.5912 0.5631 0.5146 0.5092 0.4973 0.3859 30 35
RS_GCF_003006155.1 0.6568 0.6638 0.8673 0.6057 0.5487 0.5673 0.549 0.6227 30 45
RS_GCF_901482605.1 0.2932 0.2983 0.1263 0.5675 0.5229 0.5319 0.5004 0.2271 37 37
RS_GCF_001997295.1 0.6793 0.6826 0.8738 0.636 0.6396 0.5653 0.5334 0.6485 28 45
RS_GCF_001545095.1 0.3743 0.3796 0.3119 0.5634 0.5075 0.5123 0.5059 0.3216 37 40
RS_GCF_002157145.1 0.6424 0.6493 0.8627 0.5963 0.521 0.5402 0.5149 0.5895 31.25 40
RS_GCF_002211765.1 0.4736 0.4776 0.5108 0.5991 0.5946 0.5403 0.5252 0.4037 33.5 45
RS_GCF_003410315.1 0.3125 0.3179 0.1465 0.5574 0.5149 0.4927 0.4833 0.2433 37 40
RS_GCF_000974425.1 0.4947 0.5061 0.6302 0.5668 NA 0.5454 0.5434 0.4196 27.5 30
RS_GCF_000016785.1 0.461 0.4624 0.5145 0.6476 0.6381 0.6386 0.6018 0.4103 80 88
RS_GCF_000818095.1 0.4237 0.4281 0.3831 0.5596 0.5506 0.5498 0.5275 0.3837 37 50
RS_GCF_001310225.1 0.318 0.3256 0.2167 0.5611 0.5392 0.502 0.4909 0.2444 28 55
RS_GCF_000016645.1 0.3411 0.3495 0.2512 0.5678 0.5753 0.511 0.4942 0.2751 27.5 30
RS_GCF_001579945.1 0.6166 0.6211 0.7947 0.6143 0.578 0.5548 0.5395 0.5807 29 38
RS_GCF_000959365.1 0.6707 0.678 0.9255 0.6297 0.5556 0.55 0.53 0.6337 37 42
RS_GCF_000013705.1 0.5572 0.5657 0.7122 0.6008 0.5596 0.5322 0.5241 0.473 42 52
RS_GCF_000734015.1 0.3698 0.373 0.2824 0.6446 0.6389 0.6115 0.6063 0.3024 70 82
RS_GCF_000993785.2 0.7202 0.7231 0.9329 0.6685 0.6216 0.5877 0.5622 0.6989 28 37
RS_GCF_000025945.1 0.4663 0.4761 0.5112 0.6052 0.6047 0.5267 0.4999 0.4113 10 19
RS_GCF_001628815.1 0.6147 0.6218 0.829 0.6082 0.6182 0.5615 0.5404 0.553 32.5 42
RS_GCF_001721685.1 0.4608 0.4672 0.5474 0.5919 0.5953 0.5565 0.5371 0.4002 37 65
RS_GCF_002847445.1 0.6558 0.6603 0.8935 0.6171 0.6182 0.5534 0.5411 0.6095 30 37
RS_GCF_006711645.1 0.5506 0.5625 0.7488 0.5883 0.6186 0.5378 0.5289 0.4744 37 41
RS_GCF_002355535.1 0.5276 0.5303 0.4812 0.6062 0.6364 0.5602 0.5378 0.4806 22.5 37
RS_GCF_001721645.1 0.4131 0.4206 0.4356 0.5592 0.566 0.5076 0.493 0.3295 26 30
RS_GCF_004101865.1 0.4218 0.4276 0.4215 0.5934 0.6009 0.5565 0.5376 0.3797 35 43
RS_GCF_000190435.1 0.4887 0.4946 0.5596 0.5659 0.6226 0.6117 0.5831 0.4128 27.5 37
RS_GCF_000175575.2 0.6141 0.6204 0.7819 0.6201 0.6636 0.579 0.5636 0.5575 45 52
RS_GCF_000019165.1 0.5698 0.5806 0.7647 0.594 0.6306 0.5865 0.5695 0.4942 52 56
RS_GCF_000231405.2 0.4189 0.4251 0.4083 0.5925 0.5804 0.5378 0.5209 0.3629 30 37
RS_GCF_000758665.1 0.5139 0.5258 0.6498 0.5834 0.6345 0.5548 0.5371 0.432 28 37
RS_GCF_001953175.1 0.5396 0.5501 0.7014 0.6098 0.6071 0.5372 0.5404 0.4675 32 37
RS_GCF_003015185.1 0.6045 0.6076 0.7728 0.6055 0.5963 0.5561 0.5394 0.5846 30 35
RS_GCF_000963865.1 0.4497 0.4573 0.5779 0.5722 NA 0.5732 0.5744 0.3669 41 55
RS_GCF_002549795.1 0.684 0.6906 0.9287 0.6144 0.5982 0.5636 0.5567 0.6299 40 55
RS_GCF_002085925.1 0.6376 0.6432 0.8698 0.6205 0.5963 0.5491 0.5393 0.5895 37 41
RS_GCF_000014785.1 0.6753 0.6786 0.8986 0.643 0.5893 0.5749 0.566 0.643 30 40
RS_GCF_000724625.1 0.6083 0.6129 0.7658 0.6047 0.6421 0.5557 0.5348 0.5695 30 30
RS_GCF_000021545.1 0.3275 0.3275 0.1405 0.6196 0.5982 0.5726 0.5621 0.2794 68 73
RS_GCF_000010985.1 0.3031 0.3042 0.1767 0.6227 0.6106 0.5943 0.5724 0.262 62.5 70
RS_GCF_001305675.1 0.68 0.6855 0.8838 0.6233 0.6296 0.5784 0.5436 0.6242 30 40
RS_GCF_000236685.1 0.462 0.4684 0.5116 0.5691 0.5981 0.6039 0.5777 0.3937 27.5 30
RS_GCF_004116955.1 0.4376 0.4444 0.502 0.5886 0.5995 0.5511 0.5389 0.3733 29 50
RS_GCF_004564075.1 0.7162 0.7179 0.9481 0.6367 0.6273 0.562 0.5563 0.7002 28 50
RS_GCF_004797125.1 0.361 0.3669 0.3018 0.5638 0.5437 0.5093 0.4916 0.2804 25 30
RS_GCF_002886045.1 0.3393 0.3473 0.2663 0.5622 0.5196 0.5168 0.5036 0.2801 27.5 35
RS_GCF_001708405.1 0.434 0.44 0.387 0.5929 0.5495 0.5287 0.5158 0.3696 33.5 40
RS_GCF_000196455.1 0.333 0.338 0.1646 0.5928 0.5382 0.5187 0.5039 0.2592 33.5 45
RS_GCF_000300235.2 0.5466 0.5537 0.6836 0.5976 0.6019 0.5492 0.5384 0.4914 22 40
RS_GCF_000258405.1 0.3393 0.3431 0.2156 0.5982 0.5893 0.5365 0.5062 0.2874 45 55
RS_GCF_001636295.1 0.7381 0.7399 0.9527 0.6619 0.6909 0.5866 0.5746 0.725 30 40
RS_GCF_004300825.1 0.7261 0.7247 0.9171 0.6627 0.6667 0.587 0.5747 0.7414 30 40
RS_GCF_000220705.2 0.7314 0.7308 0.9341 0.6754 0.6216 0.5894 0.5764 0.7386 28 45
RS_GCF_000507245.1 0.5186 0.5234 0.6415 0.59 0.5818 0.5387 0.5106 0.4715 35 45
RS_GCF_002276165.1 0.3677 0.3736 0.2959 0.5814 0.5745 0.536 0.522 0.323 30 40
RS_GCF_000512735.1 0.4519 0.4536 0.4695 0.6594 0.6168 0.622 0.6147 0.3802 80 89
RS_GCF_002285495.1 0.2891 0.2929 0.1181 0.5669 0.5273 0.5357 0.5042 0.2298 50.5 55
RS_GCF_002005145.1 0.4538 0.4616 0.5469 0.5967 0.625 0.5478 0.5221 0.3966 50 55
RS_GCF_004851605.1 0.579 0.5846 0.709 0.6061 0.5586 0.5578 0.5403 0.5398 30 40
RS_GCF_001701025.1 0.7001 0.7039 0.9136 0.6593 0.6036 0.5881 0.5637 0.6627 26.5 37
RS_GCF_000025605.1 0.4693 0.4705 0.4742 0.6676 0.6168 0.6293 0.5953 0.4119 85 89
RS_GCF_000166355.1 0.3611 0.3649 0.2517 0.6011 0.5946 0.585 0.5844 0.3108 65 80
RS_GCF_000284315.1 0.5005 0.5066 0.5626 0.616 0.6273 0.5587 0.5535 0.4496 33.5 45
RS_GCF_001465295.1 0.401 0.4092 0.3644 0.5696 0.4787 0.5333 0.4998 0.3273 25 30
RS_GCF_000233775.1 0.4706 0.4746 0.4763 0.6214 0.6216 0.5775 0.5665 0.4066 58 68
RS_GCF_001617605.1 0.3765 0.3832 0.3035 0.5789 0.5455 0.5349 0.5193 0.3172 30 55
RS_GCF_000829395.1 0.3822 0.3885 0.3151 0.5547 0.5664 0.5132 0.5011 0.3276 25 37
RS_GCF_000178975.2 0.5998 0.6093 0.7662 0.5998 0.5794 0.5428 0.5214 0.5358 22.5 28
RS_GCF_001590605.1 0.3878 0.3951 0.3561 0.554 0.5647 0.5063 0.4952 0.3258 15 25
RS_GCF_000018105.1 0.4696 0.4821 0.5351 0.5701 0.5856 0.5467 0.5266 0.4112 29 35
RS_GCF_000093025.1 0.4264 0.4354 0.3955 0.5904 0.5488 0.5183 0.5045 0.3372 19.5 30
RS_GCF_002950575.1 0.5833 0.5845 0.6794 0.6218 0.6396 0.5615 0.5443 0.5678 30 35
RS_GCF_000941055.1 0.3353 0.3432 0.2815 0.5679 0.5327 0.4996 0.4918 0.2472 30 37
RS_GCF_000235585.1 0.4677 0.479 0.5438 0.5831 0.6283 0.5482 0.5393 0.3941 30 40
RS_GCF_001634285.1 0.4362 0.4403 0.5149 0.5924 0.5982 0.5614 0.5513 0.3923 61 65
RS_GCF_001641285.1 0.6798 0.6827 0.9015 0.6311 0.6204 0.5594 0.5441 0.6527 30 42
RS_GCF_002263515.1 0.6878 0.6909 0.8714 0.6565 NA 0.5989 0.6071 0.6732 37 45
RS_GCF_000010785.1 0.44 0.4413 0.4159 0.6594 0.6168 0.6077 0.602 0.3762 72.5 77.5
RS_GCF_002056795.1 0.4835 0.4934 0.5944 0.5711 NA 0.5508 0.5498 0.4087 25 40
RS_GCF_000260985.4 0.4475 0.4528 0.4861 0.5989 0.5545 0.5276 0.5117 0.3915 30 37
RS_GCF_900217235.1 0.5279 0.5363 0.6492 0.5835 0.6019 0.5403 0.5038 0.4637 25 65
RS_GCF_000696485.1 0.5265 0.5336 0.5839 0.5886 0.5676 0.5551 0.5438 0.4619 37 43
RS_GCF_001307805.1 0.4212 0.4287 0.4644 0.5948 0.5616 0.5619 0.5427 0.3751 35 45
RS_GCF_000012305.1 0.428 0.4456 0.428 0.5727 0.5321 0.5274 0.5031 0.3438 22 28
RS_GCF_000012865.1 0.4205 0.4248 0.4975 0.6207 0.617 0.5872 0.5857 0.3546 71 78
RS_GCF_000279145.1 0.4133 0.4186 0.5317 0.5966 0.5446 0.5489 0.5136 0.3325 55 60
RS_GCF_000626635.1 0.4131 0.4232 0.4628 0.5655 0.5708 0.5092 0.5061 0.3471 30 40
RS_GCF_002005165.1 0.5044 0.5118 0.6523 0.5999 0.6607 0.5877 0.58 0.4443 50 65
RS_GCF_001687585.2 0.4005 0.4045 0.3488 0.5925 0.5591 0.5571 0.5335 0.3564 25 37
RS_GCF_001310085.1 0.4743 0.4907 0.5691 0.567 0.6226 0.5592 0.5443 0.3916 30 33
RS_GCF_001610955.1 0.5228 0.5313 0.7439 0.5885 0.6125 0.5936 0.5775 0.4611 60 70
RS_GCF_002804005.1 0.2799 0.2867 0.1289 0.5439 0.4828 0.4938 0.4848 0.2607 30 32
RS_GCF_003008595.1 0.6329 0.6392 0.8289 0.5932 0.537 0.5402 0.5179 0.5788 29 37
RS_GCF_003431825.1 0.6417 0.6467 0.8484 0.6134 0.6091 0.538 0.5329 0.5925 30 37
RS_GCF_900198195.1 0.3031 0.308 0.1246 0.5387 0.5288 0.4962 0.4868 0.2437 27.5 35
RS_GCF_000196875.2 0.6361 0.6433 0.845 0.6034 0.5909 0.5625 0.5522 0.5721 33.5 45
RS_GCF_000212735.1 0.471 0.4802 0.613 0.5541 0.5701 0.5205 0.5168 0.4005 26 30
RS_GCF_001547735.1 0.4302 0.4299 0.3897 0.6629 0.6216 0.6237 0.6192 0.4044 70 78
RS_GCF_000178955.2 0.5791 0.5886 0.7096 0.6088 0.5888 0.5428 0.5229 0.5195 25.5 28
