# Supplementary material for: A positive correlation between GC content and growth temperature in prokaryotes
Source: BMC Genomics. 2022 Feb 9;23:110. doi: 10.1186/s12864-022-08353-7 (PMC8827189; doi:10.1186/s12864-022-08353-7)
Supplement: Supplementary file 2 — Additional file 2: Supplementary Data S1. The datasets for the 1000 rounds of resampling. [file 12864_2022_8353_MOESM2_ESM.zip › DATA_S1/sample_234.txt]

bac_acc genome_gc_content mrna_gc_content ffold_gc_content trna_gc_content rrna5s_gc_content rrna16s_gc_content rrna23s_gc_content noncod_gc_content temp_toa temp_tmax
RS_GCF_002157225.2 0.4093 0.4224 0.3837 0.5694 0.5495 0.536 0.5176 0.3397 30.5 40
RS_GCF_006159205.1 0.4086 0.4181 0.4248 0.565 0.5481 0.5073 0.4917 0.3485 27.5 40
RS_GCF_002101395.1 0.5351 0.5471 0.6932 0.5884 0.6532 0.5571 0.5435 0.4549 37 48
RS_GCF_001721645.1 0.4131 0.4206 0.4356 0.5592 0.566 0.5076 0.493 0.3295 26 30
RS_GCF_005280275.1 0.5071 0.5137 0.623 0.5849 0.5798 0.5414 0.5309 0.4519 37 49
RS_GCF_000092925.1 0.6788 0.6841 0.9286 0.6315 0.5818 0.5628 0.5454 0.6344 27.5 37
RS_GCF_000020485.1 0.3788 0.3884 0.4003 0.5946 0.6036 0.5777 0.561 0.2909 60 68
RS_GCF_002355335.1 0.6223 0.6281 0.8262 0.6246 0.5596 0.5587 0.536 0.5762 25 30
RS_GCF_001687605.2 0.4998 0.5107 0.6808 0.5932 0.5666 0.5641 0.5362 0.4163 30 37
RS_GCF_004214795.1 0.2803 0.2823 0.0623 0.5548 NA 0.4875 0.4719 0.2177 37 45
RS_GCF_000144695.1 0.3663 0.3729 0.2714 0.5895 0.5727 0.5416 0.4858 0.3023 39 47
RS_GCF_001027545.1 0.3934 0.3966 0.4219 0.5741 0.5856 0.529 0.4897 0.3406 30 34
RS_GCF_000190435.1 0.4887 0.4946 0.5596 0.5659 0.6226 0.6117 0.5831 0.4128 27.5 37
RS_GCF_000025225.2 0.4421 0.4486 0.486 0.5709 0.5179 0.5279 0.4972 0.3832 37 42
RS_GCF_004102025.1 0.6682 0.6725 0.83 0.632 0.6364 0.5963 0.5912 0.6431 37 42
RS_GCF_004116955.1 0.4376 0.4444 0.502 0.5886 0.5995 0.5511 0.5389 0.3733 29 50
RS_GCF_000236685.1 0.462 0.4684 0.5116 0.5691 0.5981 0.6039 0.5777 0.3937 27.5 30
RS_GCF_002838765.1 0.4381 0.4443 0.4061 0.5899 0.5405 0.5248 0.5175 0.3765 39.5 50
RS_GCF_002993285.1 0.6896 0.6934 0.8903 0.6243 0.6262 0.5707 0.5554 0.6586 30 40
RS_GCF_001611675.1 0.5102 0.5259 0.6527 0.568 0.6604 0.5704 0.557 0.4192 29 36
RS_GCF_901482605.1 0.2932 0.2983 0.1263 0.5675 0.5229 0.5319 0.5004 0.2271 37 37
RS_GCF_004331955.1 0.6656 0.6683 0.9035 0.6271 0.6455 0.5601 0.5353 0.6358 33.5 45
RS_GCF_900289045.1 0.6831 0.6866 0.8906 0.6421 0.6545 0.5688 0.5529 0.6529 30 35
RS_GCF_002216855.1 0.3124 0.3191 0.2013 0.5858 0.5168 0.5323 0.5097 0.2389 30 35
RS_GCF_000202835.1 0.6697 0.6776 0.8968 0.6364 0.6545 0.5682 0.5553 0.5941 31 42
RS_GCF_000186265.1 0.3377 0.343 0.2412 0.5652 0.5514 0.5146 0.5081 0.2893 22.5 28
RS_GCF_000018605.1 0.3412 0.3421 0.2626 0.5935 NA 0.5421 0.5286 0.318 59 65
RS_GCF_000967915.1 0.3577 0.3613 0.3414 0.5612 0.4938 0.496 0.4907 0.296 30 37
RS_GCF_003260975.1 0.4414 0.4524 0.5183 0.5655 0.6316 0.5546 0.5473 0.3814 25 30
RS_GCF_000024765.1 0.5471 0.5555 0.6904 0.5838 0.5636 0.5378 0.535 0.4767 30 39
RS_GCF_001750685.1 0.386 0.3927 0.3639 0.5911 0.5586 0.5524 0.5156 0.3306 40 45
RS_GCF_900233005.1 0.4367 0.4438 0.4168 0.5846 0.5681 0.5418 0.5102 0.389 18 22
RS_GCF_003345255.1 0.6358 0.6386 0.8405 0.6136 NA 0.5659 0.5449 0.6049 47.5 55
RS_GCF_003522965.1 0.3473 0.3529 0.2665 0.547 0.5446 0.5255 0.507 0.2763 37 47
RS_GCF_002804245.1 0.2722 0.276 0.0725 0.5598 0.4884 0.4941 0.4771 0.2539 33.5 37
RS_GCF_001548055.1 0.4388 0.4439 0.5634 0.5792 NA 0.5003 0.4908 0.3498 30 40
RS_GCF_900660745.1 0.2806 0.282 0.1031 0.5608 0.5 0.4911 0.4848 0.2431 37 37
RS_GCF_002096055.1 0.7079 0.7097 0.9176 0.6406 0.6545 0.5666 0.5582 0.6894 29 37
RS_GCF_001483385.1 0.3148 0.3197 0.2186 0.5526 0.5294 0.4969 0.4779 0.2501 23.5 30
RS_GCF_000092405.1 0.5099 0.5161 0.5865 0.6124 0.6058 0.5697 0.5538 0.462 55 60
RS_GCF_000332115.1 0.3532 0.3596 0.2316 0.5413 0.5096 0.5007 0.4666 0.2911 25 32
RS_GCF_001941825.1 0.6546 0.6658 0.9151 0.6157 0.5283 0.5455 0.5207 0.5563 30 37
RS_GCF_003028855.1 0.6634 0.6725 0.9206 0.6115 0.5327 0.5372 0.5165 0.5813 30 45
RS_GCF_001606025.1 0.4286 0.445 0.4247 0.5719 0.5046 0.5254 0.5063 0.339 30 35
RS_GCF_000724485.1 0.3859 0.3933 0.3589 0.5915 0.5896 0.5643 0.5404 0.336 55 60
RS_GCF_000015045.1 0.5848 0.5945 0.7835 0.6 0.6364 0.5524 0.5295 0.5143 33 45
RS_GCF_000807275.1 0.3412 0.3535 0.2612 0.5778 0.6054 0.5198 0.5012 0.2557 37 42
RS_GCF_002271215.1 0.5424 0.5532 0.7168 0.5895 0.6126 0.5428 0.5322 0.4507 30 45
RS_GCF_003096075.1 0.709 0.7114 0.9143 0.64 0.6697 0.5728 0.5674 0.6925 28 45
RS_GCF_000214175.1 0.6224 0.6255 0.7153 0.6326 0.6731 0.589 0.573 0.5896 37 42
RS_GCF_004777465.1 0.7102 0.7127 0.9083 0.6359 0.6273 0.5787 0.5568 0.6934 28 38
RS_GCF_900660755.1 0.3097 0.3109 0.1501 0.5727 0.5556 0.4877 0.4903 0.2635 36 37
RS_GCF_002237615.1 0.6332 0.6374 0.8299 0.6122 0.5955 0.5404 0.5399 0.5889 33.5 42
RS_GCF_000961095.1 0.5254 0.5374 0.7168 0.5902 0.6283 0.5631 0.5519 0.4502 30 45
RS_GCF_000016425.1 0.6946 0.6979 0.8588 0.662 0.6514 0.5988 0.5657 0.6711 21.5 30
RS_GCF_000235405.2 0.3888 0.3902 0.3003 0.6208 0.6321 0.6129 0.6007 0.3532 80 100
RS_GCF_002005305.1 0.443 0.4547 0.46 0.5713 0.5213 0.5347 0.5062 0.376 12.5 20
RS_GCF_000024125.1 0.5529 0.5612 0.7881 0.5702 0.6214 0.5452 0.5306 0.4649 30 44
RS_GCF_005377625.1 0.5931 0.5993 0.7827 0.6299 0.633 0.5886 0.5749 0.5581 34 50
RS_GCF_002900365.1 0.504 0.5149 0.6175 0.5878 0.6265 0.5462 0.5317 0.424 37 37
RS_GCF_000635915.2 0.6752 0.681 0.9065 0.6215 0.62 0.5511 0.5407 0.6251 30 50
RS_GCF_002043005.1 0.6241 0.6317 0.8582 0.6021 0.5636 0.5512 0.5228 0.5602 28 37
RS_GCF_000199675.1 0.5385 0.5444 0.6787 0.6205 0.6273 0.5758 0.5714 0.4607 55 60
RS_GCF_004295585.1 0.4483 0.4529 0.4399 0.586 0.6078 0.5542 0.5414 0.4106 25 30
RS_GCF_003966655.1 0.5843 0.5919 0.7525 0.6191 0.6306 0.564 0.5479 0.5201 29 37
RS_GCF_000016545.1 0.3525 0.3562 0.2311 0.6012 0.5946 0.585 0.5891 0.3071 70 80
RS_GCF_001535545.1 0.6853 0.687 0.8993 0.6656 0.6667 0.6414 0.6354 0.6586 70 80
RS_GCF_001857945.1 0.3993 0.4049 0.328 0.5829 0.6256 0.546 0.5313 0.3514 25 35
RS_GCF_002056725.1 0.5963 0.607 0.7659 0.5911 0.5487 0.5449 0.5131 0.5183 37.5 44
RS_GCF_000023025.1 0.5089 0.5169 0.6105 0.6004 0.5225 0.5354 0.5243 0.4557 32.5 35
RS_GCF_000284315.1 0.5005 0.5066 0.5626 0.616 0.6273 0.5587 0.5535 0.4496 33.5 45
RS_GCF_001997295.1 0.6793 0.6826 0.8738 0.636 0.6396 0.5653 0.5334 0.6485 28 45
RS_GCF_001189295.1 0.6871 0.6894 0.8675 0.6429 0.5909 0.5731 0.5606 0.6715 29 37
RS_GCF_002117405.1 0.6318 0.6383 0.8372 0.6157 0.5859 0.566 0.5545 0.5949 27.5 37
RS_GCF_000831005.1 0.5708 0.5774 0.7184 0.6053 0.5676 0.5515 0.5448 0.516 27.5 40
RS_GCF_004087915.1 0.4815 0.4888 0.5669 0.5878 0.5221 0.5378 0.5149 0.4009 38.5 40
RS_GCF_003722315.1 0.3419 0.3433 0.2335 0.5887 0.6176 0.5732 0.5635 0.3139 69 78
RS_GCF_001632775.1 0.7035 0.7051 0.9311 0.6415 0.6055 0.5677 0.5583 0.6917 30 40
RS_GCF_001027025.1 0.4252 0.4274 0.4276 0.6205 0.6509 0.6039 0.5859 0.3862 70 78
RS_GCF_000018025.1 0.4608 0.473 0.5072 0.5726 0.5422 0.5381 0.5082 0.3911 10 25
RS_GCF_003431825.1 0.6417 0.6467 0.8484 0.6134 0.6091 0.538 0.5329 0.5925 30 37
RS_GCF_000153485.2 0.3453 0.3529 0.2792 0.5568 0.5429 0.4943 0.4836 0.3056 12.5 19
RS_GCF_001610955.1 0.5228 0.5313 0.7439 0.5885 0.6125 0.5936 0.5775 0.4611 60 70
RS_GCF_000018105.1 0.4696 0.4821 0.5351 0.5701 0.5856 0.5467 0.5266 0.4112 29 35
RS_GCF_002442575.1 0.6024 0.6106 0.789 0.5938 0.5586 0.5602 0.5472 0.5256 30 40
RS_GCF_000193435.2 0.3613 0.3655 0.2602 0.6044 0.5946 0.5859 0.583 0.3171 68 78
RS_GCF_000143685.1 0.3111 0.3176 0.1583 0.5606 0.5387 0.5248 0.5031 0.2582 37 40
RS_GCF_000284615.1 0.5743 0.58 0.7343 0.6082 0.5596 0.5508 0.5468 0.5107 30 50
RS_GCF_000020005.1 0.3631 0.3674 0.2777 0.6183 0.5727 0.5825 0.5564 0.3192 53 56
RS_GCF_000165505.1 0.3437 0.3527 0.2288 0.5779 0.5278 0.5235 0.5029 0.2672 30 35
RS_GCF_000196455.1 0.333 0.338 0.1646 0.5928 0.5382 0.5187 0.5039 0.2592 33.5 45
RS_GCF_000283575.1 0.5319 0.5461 0.7168 0.5909 0.5607 0.5314 0.5292 0.4519 30 35
RS_GCF_000143165.1 0.5504 0.5606 0.7224 0.6089 0.5714 0.5391 0.5358 0.4687 31 34
RS_GCF_001953175.1 0.5396 0.5501 0.7014 0.6098 0.6071 0.5372 0.5404 0.4675 32 37
RS_GCF_000196495.1 0.3897 0.3963 0.3124 0.5758 0.5499 0.53 0.5068 0.3295 15 22
RS_GCF_000092905.1 0.5911 0.5951 0.7789 0.6113 0.6404 0.6254 0.6232 0.5604 55 65
RS_GCF_002192415.1 0.4967 0.5094 0.6283 0.5831 0.6329 0.5513 0.5324 0.4259 22.5 30
RS_GCF_003795125.1 0.3634 0.3686 0.2885 0.5529 0.5438 0.5489 0.5388 0.3109 30 30
RS_GCF_002736205.1 0.3782 0.3838 0.3111 0.5525 0.566 0.5128 0.4995 0.317 25 30
RS_GCF_001687665.2 0.4008 0.4042 0.3513 0.5905 0.5645 0.558 0.5353 0.3562 27.5 37
RS_GCF_000973105.1 0.4278 0.4367 0.5223 0.5629 0.6311 0.5385 0.5348 0.3496 35 45
RS_GCF_001618865.1 0.6722 0.6752 0.8606 0.6448 0.6273 0.5796 0.5562 0.6478 25 36
RS_GCF_000828655.1 0.5133 0.515 0.6446 0.639 0.6574 0.6231 0.5926 0.4673 60 72
RS_GCF_000025705.1 0.5754 0.5826 0.7669 0.593 0.5185 0.5449 0.515 0.4988 30 35
RS_GCF_001677435.1 0.5783 0.5809 0.7123 0.6048 0.5909 0.5469 0.5212 0.5541 30 42
RS_GCF_002056795.1 0.4835 0.4934 0.5944 0.5711 NA 0.5508 0.5498 0.4087 25 40
RS_GCF_000018325.1 0.3626 0.3702 0.3103 0.5871 0.5687 0.5383 0.509 0.2969 37 44
RS_GCF_001564455.1 0.5397 0.5474 0.7188 0.5635 0.512 0.5603 0.5572 0.4865 37 40
RS_GCF_000260985.4 0.4475 0.4528 0.4861 0.5989 0.5545 0.5276 0.5117 0.3915 30 37
RS_GCF_001310085.1 0.4743 0.4907 0.5691 0.567 0.6226 0.5592 0.5443 0.3916 30 33
RS_GCF_000576555.1 0.5962 0.6083 0.8102 0.5664 NA 0.553 0.529 0.5177 30 30
RS_GCF_001008165.2 0.6191 0.6223 0.8269 0.6161 0.6182 0.5481 0.5365 0.5855 32.5 45
RS_GCF_001302565.1 0.5999 0.6095 0.755 0.5987 0.6442 0.5696 0.5409 0.5328 26.5 37
RS_GCF_000300235.2 0.5466 0.5537 0.6836 0.5976 0.6019 0.5492 0.5384 0.4914 22 40
RS_GCF_001294575.1 0.5823 0.5903 0.7589 0.5978 0.5283 0.5321 0.5157 0.5238 28 30
RS_GCF_003057965.1 0.3367 0.3416 0.2193 0.6013 0.5258 0.5451 0.5175 0.2577 55 65
RS_GCF_001889005.1 0.3816 0.3883 0.3369 0.5738 0.5333 0.5157 0.5014 0.3039 30 40
RS_GCF_000179915.2 0.5734 0.5801 0.6872 0.602 0.6 0.5495 0.5212 0.5189 25 30
RS_GCF_000243115.2 0.4524 0.4617 0.5912 0.5631 0.5146 0.5092 0.4973 0.3859 30 35
RS_GCF_001889045.1 0.3073 0.3106 0.1405 0.5562 0.5143 0.5024 0.4801 0.2564 25 25
RS_GCF_000021565.1 0.3708 0.3726 0.2048 0.6338 0.6339 0.607 0.5917 0.2982 73 80
RS_GCF_002998435.1 0.4746 0.4873 0.597 0.553 0.619 0.541 0.5277 0.3762 33.5 37
RS_GCF_000832985.1 0.3783 0.388 0.3134 0.5837 0.5273 0.5361 0.5253 0.3189 30 45
RS_GCF_000178975.2 0.5998 0.6093 0.7662 0.5998 0.5794 0.5428 0.5214 0.5358 22.5 28
RS_GCF_000284335.1 0.3537 0.3555 0.2255 0.6067 0.6161 0.5502 0.5512 0.3142 65 70
RS_GCF_002950575.1 0.5833 0.5845 0.6794 0.6218 0.6396 0.5615 0.5443 0.5678 30 35
RS_GCF_000828675.1 0.388 0.3887 0.3204 0.6301 0.5833 0.5931 0.572 0.3549 60 72
RS_GCF_002741055.1 0.5212 0.534 0.6983 0.5843 0.625 0.548 0.5361 0.4467 28 30
RS_GCF_000176915.2 0.6256 0.6335 0.8781 0.5831 0.5872 0.5523 0.5116 0.5596 27.5 35
RS_GCF_001445575.1 0.6064 0.6128 0.7321 0.6099 0.6182 0.56 0.5329 0.5657 22.5 25
RS_GCF_001187845.1 0.5468 0.5505 0.6029 0.6017 0.5455 0.5393 0.5105 0.5052 20 25
RS_GCF_002221505.1 0.4017 0.4095 0.364 0.5757 0.4815 0.5315 0.5005 0.3337 30 35
RS_GCF_901472535.1 0.3734 0.3807 0.3008 0.547 0.5701 0.5495 0.5385 0.3308 30 42
RS_GCF_000145275.1 0.3121 0.3203 0.1459 0.5659 0.5032 0.5233 0.5028 0.256 37 40
RS_GCF_002355155.1 0.5182 0.5268 0.5147 0.5923 0.6036 0.5666 0.5331 0.4588 33.5 42
RS_GCF_001579945.1 0.6166 0.6211 0.7947 0.6143 0.578 0.5548 0.5395 0.5807 29 38
RS_GCF_000011245.1 0.3568 0.3608 0.2467 0.5879 0.5687 0.53 0.5246 0.3199 30 42
RS_GCF_002237555.1 0.6154 0.6198 0.7969 0.606 0.6 0.5524 0.5392 0.5782 21 43.5
RS_GCF_000183135.1 0.3886 0.4 0.3842 0.5561 0.5243 0.5043 0.4863 0.3109 30 35
RS_GCF_006542275.1 0.5839 0.5972 0.8411 0.5962 0.6062 0.5541 0.5464 0.5063 25 37
RS_GCF_000195275.1 0.3913 0.3957 0.3046 0.5594 0.6149 0.6317 0.621 0.3342 37 43
RS_GCF_001641285.1 0.6798 0.6827 0.9015 0.6311 0.6204 0.5594 0.5441 0.6527 30 42
RS_GCF_001547735.1 0.4302 0.4299 0.3897 0.6629 0.6216 0.6237 0.6192 0.4044 70 78
RS_GCF_000828475.1 0.6284 0.6328 0.8288 0.6177 0.5727 0.5602 0.5472 0.5924 35 43
RS_GCF_002847445.1 0.6558 0.6603 0.8935 0.6171 0.6182 0.5534 0.5411 0.6095 30 37
RS_GCF_003315775.1 0.49 0.5006 0.6357 0.569 0.6147 0.5566 0.5404 0.3923 37 40
RS_GCF_001761365.1 0.2964 0.3026 0.1397 0.5564 0.4902 0.4967 0.4756 0.2333 25 35
RS_GCF_000021685.1 0.6428 0.6416 0.757 0.6472 NA 0.658 0.682 0.651 72.5 80
RS_GCF_000577895.1 0.2945 0.2978 0.1182 0.5704 0.5516 0.5281 0.5109 0.2502 35 45
RS_GCF_001305595.1 0.6816 0.6887 0.921 0.6325 0.6036 0.5783 0.5697 0.6281 37 40
RS_GCF_000145215.1 0.3524 0.3565 0.2352 0.6044 0.5946 0.5868 0.5862 0.2997 78 85
RS_GCF_002117105.1 0.477 0.4835 0.5729 0.5945 0.5455 0.5343 0.5172 0.4228 17.5 30
RS_GCF_003991135.1 0.3588 0.3657 0.2878 0.5859 0.5913 0.5696 0.5531 0.3112 61 72
RS_GCF_000816085.1 0.3558 0.3606 0.2954 0.5782 0.5273 0.5166 0.5019 0.3064 32.5 45
RS_GCF_000009365.1 0.5473 0.5526 0.6745 0.5982 0.5225 0.5468 0.5315 0.508 27.5 35
