# Supplementary material for: A positive correlation between GC content and growth temperature in prokaryotes
Source: BMC Genomics. 2022 Feb 9;23:110. doi: 10.1186/s12864-022-08353-7 (PMC8827189; doi:10.1186/s12864-022-08353-7)
Supplement: Supplementary file 2 — Additional file 2: Supplementary Data S1. The datasets for the 1000 rounds of resampling. [file 12864_2022_8353_MOESM2_ESM.zip › DATA_S1/sample_24.txt]

bac_acc genome_gc_content mrna_gc_content ffold_gc_content trna_gc_content rrna5s_gc_content rrna16s_gc_content rrna23s_gc_content noncod_gc_content temp_toa temp_tmax
RS_GCF_006542275.1 0.5839 0.5972 0.8411 0.5962 0.6062 0.5541 0.5464 0.5063 25 37
RS_GCF_000175215.2 0.5951 0.6042 0.7895 0.5971 0.6364 0.5439 0.5297 0.5249 27.5 35
RS_GCF_002804025.1 0.2687 0.2717 0.0753 0.5593 0.4709 0.4941 0.4764 0.252 37 37
RS_GCF_900289045.1 0.6831 0.6866 0.8906 0.6421 0.6545 0.5688 0.5529 0.6529 30 35
RS_GCF_000172635.2 0.4471 0.4547 0.4144 0.583 0.5375 0.5272 0.5045 0.3867 33.5 44
RS_GCF_002005305.1 0.443 0.4547 0.46 0.5713 0.5213 0.5347 0.5062 0.376 12.5 20
RS_GCF_000143685.1 0.3111 0.3176 0.1583 0.5606 0.5387 0.5248 0.5031 0.2582 37 40
RS_GCF_000186245.1 0.5391 0.5506 0.7678 0.6037 0.6111 0.5538 0.5312 0.4183 37 40
RS_GCF_001051995.2 0.6642 0.6688 0.8831 0.6083 NA 0.5601 0.5444 0.6163 31 45
RS_GCF_003260975.1 0.4414 0.4524 0.5183 0.5655 0.6316 0.5546 0.5473 0.3814 25 30
RS_GCF_000195275.1 0.3913 0.3957 0.3046 0.5594 0.6149 0.6317 0.621 0.3342 37 43
RS_GCF_001701025.1 0.7001 0.7039 0.9136 0.6593 0.6036 0.5881 0.5637 0.6627 26.5 37
RS_GCF_000196795.1 0.3873 0.398 0.2898 0.5767 0.5225 0.5264 0.5083 0.2988 30 37
RS_GCF_004295585.1 0.4483 0.4529 0.4399 0.586 0.6078 0.5542 0.5414 0.4106 25 30
RS_GCF_000025605.1 0.4693 0.4705 0.4742 0.6676 0.6168 0.6293 0.5953 0.4119 85 89
RS_GCF_001535545.1 0.6853 0.687 0.8993 0.6656 0.6667 0.6414 0.6354 0.6586 70 80
RS_GCF_000016645.1 0.3411 0.3495 0.2512 0.5678 0.5753 0.511 0.4942 0.2751 27.5 30
RS_GCF_000023325.1 0.4155 0.4151 0.4005 0.6216 0.6604 0.6156 0.5834 0.4083 65 80
RS_GCF_000183405.1 0.3563 0.3595 0.3257 0.6073 0.5531 0.5575 0.5325 0.287 55 65
RS_GCF_001273775.1 0.6199 0.6257 0.8598 0.6257 0.6273 0.5794 0.5546 0.5745 39 40
RS_GCF_001028705.1 0.6261 0.6306 0.8107 0.6246 0.5636 0.5417 0.5349 0.5834 32 50
RS_GCF_000325705.1 0.4475 0.4588 0.5553 0.5659 0.6316 0.5609 0.5519 0.3778 31 44
RS_GCF_002269385.1 0.3973 0.4051 0.4458 0.5634 0.578 0.5532 0.5339 0.3235 30 37
RS_GCF_001590605.1 0.3878 0.3951 0.3561 0.554 0.5647 0.5063 0.4952 0.3258 15 25
RS_GCF_001302585.1 0.6844 0.6888 0.8814 0.6486 0.5877 0.5919 0.5614 0.6433 28 37
RS_GCF_000828655.1 0.5133 0.515 0.6446 0.639 0.6574 0.6231 0.5926 0.4673 60 72
RS_GCF_000196875.2 0.6361 0.6433 0.845 0.6034 0.5909 0.5625 0.5522 0.5721 33.5 45
RS_GCF_002998435.1 0.4746 0.4873 0.597 0.553 0.619 0.541 0.5277 0.3762 33.5 37
RS_GCF_003589885.1 0.7281 0.7319 0.9554 0.6784 0.633 0.6057 0.594 0.702 45 55
RS_GCF_003312875.1 0.707 0.711 0.9285 0.6583 0.6577 0.5868 0.558 0.6621 32.5 45
RS_GCF_001548015.1 0.7078 0.7146 0.9447 0.6472 0.6215 0.5778 0.5751 0.669 28 30
RS_GCF_001548055.1 0.4388 0.4439 0.5634 0.5792 NA 0.5003 0.4908 0.3498 30 40
RS_GCF_000517565.1 0.3208 0.3215 0.1941 0.6068 0.5818 0.5367 0.5156 0.2696 54.5 73
RS_GCF_000025945.1 0.4663 0.4761 0.5112 0.6052 0.6047 0.5267 0.4999 0.4113 10 19
RS_GCF_003315775.1 0.49 0.5006 0.6357 0.569 0.6147 0.5566 0.5404 0.3923 37 40
RS_GCF_000021545.1 0.3275 0.3275 0.1405 0.6196 0.5982 0.5726 0.5621 0.2794 68 73
RS_GCF_001648175.1 0.6431 0.6511 0.8456 0.6027 0.6036 0.5626 0.5493 0.5901 34.5 45
RS_GCF_000763575.1 0.3501 0.3525 0.2628 0.588 0.601 0.575 0.5555 0.313 66 72
RS_GCF_000284115.1 0.7322 0.7314 0.9522 0.6448 NA 0.5566 0.5491 0.7404 27.5 30
RS_GCF_000196495.1 0.3897 0.3963 0.3124 0.5758 0.5499 0.53 0.5068 0.3295 15 22
RS_GCF_000341395.1 0.4538 0.4608 0.4667 0.5995 0.5636 0.5279 0.494 0.3955 30 35
RS_GCF_003100395.1 0.6729 0.6771 0.8958 0.6115 0.5472 0.5601 0.519 0.6286 28 37
GB_GCA_000738435.1 0.5364 0.5427 0.6622 0.6036 0.5545 0.5407 0.5215 0.4787 25 30
RS_GCF_001077815.2 0.5833 0.5866 0.708 0.6094 0.6 0.5384 0.5323 0.5488 28 37
RS_GCF_002201795.1 0.3927 0.4044 0.3746 0.5702 0.5755 0.5214 0.496 0.3213 36 40
RS_GCF_001187785.1 0.6526 0.6573 0.8659 0.62 0.6091 0.5395 0.538 0.6026 37 45
RS_GCF_000305785.2 0.5583 0.564 0.7458 0.5909 0.5364 0.5468 0.5179 0.5013 32.5 40
RS_GCF_000019185.1 0.4459 0.4568 0.4371 0.573 0.5049 0.5427 0.5092 0.3816 10 25
RS_GCF_003096075.1 0.709 0.7114 0.9143 0.64 0.6697 0.5728 0.5674 0.6925 28 45
RS_GCF_004358345.1 0.3963 0.4031 0.3384 0.57 0.5221 0.5332 0.5081 0.3637 15 26
RS_GCF_000024805.1 0.6948 0.6994 0.9257 0.6362 0.6161 0.5554 0.5371 0.6627 32 40
RS_GCF_003054555.1 0.6975 0.7016 0.8925 0.6411 0.6126 0.5814 0.5683 0.6708 23 30
RS_GCF_000183135.1 0.3886 0.4 0.3842 0.5561 0.5243 0.5043 0.4863 0.3109 30 35
RS_GCF_001027285.1 0.6945 0.6968 0.9223 0.6489 0.6577 0.5675 0.5527 0.6692 25 40
RS_GCF_000294775.2 0.4088 0.4169 0.4037 0.5904 0.5899 0.5523 0.5316 0.3569 37 45
RS_GCF_004300825.1 0.7261 0.7247 0.9171 0.6627 0.6667 0.587 0.5747 0.7414 30 40
RS_GCF_001636295.1 0.7381 0.7399 0.9527 0.6619 0.6909 0.5866 0.5746 0.725 30 40
RS_GCF_000020725.1 0.6027 0.615 0.8236 0.6023 0.6071 0.552 0.5251 0.5153 30 30
RS_GCF_004135935.1 0.6231 0.6299 0.8464 0.6314 0.5455 0.5476 0.5335 0.5702 22 30
RS_GCF_000192745.1 0.6713 0.6758 0.9004 0.6271 0.6422 0.5625 0.5609 0.6332 37 50
RS_GCF_001302565.1 0.5999 0.6095 0.755 0.5987 0.6442 0.5696 0.5409 0.5328 26.5 37
RS_GCF_001885235.1 0.3214 0.3285 0.1544 0.5812 0.4875 0.5193 0.4821 0.2416 37 42
RS_GCF_000152825.2 0.6066 0.6095 0.7883 0.609 0.6111 0.5498 0.5484 0.576 30 37
RS_GCF_004116955.1 0.4376 0.4444 0.502 0.5886 0.5995 0.5511 0.5389 0.3733 29 50
RS_GCF_003149515.1 0.6251 0.6403 0.8803 0.5747 NA 0.5722 0.5619 0.5411 15 25
RS_GCF_001983995.1 0.5766 0.5823 0.73 0.5972 0.5495 0.5477 0.5247 0.521 22.5 30
RS_GCF_000827125.1 0.5668 0.5764 0.7433 0.6158 0.5676 0.5735 0.5437 0.4859 40 50
RS_GCF_000974685.2 0.559 0.5648 0.6918 0.5814 0.5138 0.5352 0.5021 0.4905 27.5 30
RS_GCF_002097535.1 0.4156 0.4218 0.3869 0.5936 0.607 0.5601 0.5382 0.3674 34 50
RS_GCF_000020945.1 0.4477 0.4492 0.3964 0.638 0.6205 0.5789 0.5587 0.407 63 75
RS_GCF_000968055.1 0.2898 0.2917 0.136 0.5656 0.5057 0.4901 0.4838 0.2466 30 37
RS_GCF_000281175.1 0.5877 0.5988 0.7442 0.6129 0.6545 0.5852 0.5738 0.4996 55 65
RS_GCF_001444425.1 0.54 0.5441 0.6435 0.6002 0.5545 0.547 0.5282 0.4817 30 43
RS_GCF_000577895.1 0.2945 0.2978 0.1182 0.5704 0.5516 0.5281 0.5109 0.2502 35 45
RS_GCF_000300005.1 0.6163 0.6229 0.8338 0.6077 0.5586 0.5586 0.5385 0.5565 28 45
RS_GCF_000014225.1 0.4462 0.4542 0.472 0.578 0.5765 0.5181 0.5066 0.3902 30 35
RS_GCF_001866075.1 0.3613 0.3663 0.2593 0.5886 0.5494 0.5372 0.527 0.3274 30 40
RS_GCF_001310085.1 0.4743 0.4907 0.5691 0.567 0.6226 0.5592 0.5443 0.3916 30 33
RS_GCF_001563225.1 0.6349 0.6448 0.9152 0.5889 0.6 0.5484 0.5143 0.5613 32.5 40
RS_GCF_000725385.1 0.6497 0.6548 0.8713 0.609 0.5981 0.5503 0.5417 0.6163 27.5 37
RS_GCF_001687605.2 0.4998 0.5107 0.6808 0.5932 0.5666 0.5641 0.5362 0.4163 30 37
RS_GCF_002868735.1 0.6339 0.6397 0.8431 0.627 0.6273 0.5674 0.5601 0.5779 30 37
RS_GCF_000196275.1 0.6647 0.669 0.857 0.5974 NA 0.5936 0.5788 0.6274 47 52.5
RS_GCF_900187185.1 0.404 0.4145 0.4694 0.5581 0.5743 0.5116 0.4996 0.316 30 37
RS_GCF_001679725.1 0.6838 0.688 0.8927 0.6239 0.623 0.5596 0.5333 0.6484 20 28
RS_GCF_000011905.1 0.4885 0.4964 0.5944 0.6039 0.5825 0.5218 0.5192 0.404 27.5 35
RS_GCF_003410315.1 0.3125 0.3179 0.1465 0.5574 0.5149 0.4927 0.4833 0.2433 37 40
RS_GCF_000024765.1 0.5471 0.5555 0.6904 0.5838 0.5636 0.5378 0.535 0.4767 30 39
RS_GCF_000439435.1 0.2386 0.2459 0.0677 0.5545 0.4588 0.497 0.4922 0.2197 27.5 30
RS_GCF_000264765.2 0.5838 0.5974 0.7956 0.5827 0.6284 0.5393 0.529 0.5034 29 37
RS_GCF_000941055.1 0.3353 0.3432 0.2815 0.5679 0.5327 0.4996 0.4918 0.2472 30 37
RS_GCF_000504085.1 0.3872 0.3874 0.3263 0.6304 0.598 0.6014 0.5786 0.3618 66 72
RS_GCF_001854125.1 0.5591 0.5649 0.6833 0.609 0.5688 0.5524 0.5406 0.4973 37 37
RS_GCF_000963865.1 0.4497 0.4573 0.5779 0.5722 NA 0.5732 0.5744 0.3669 41 55
RS_GCF_000819565.1 0.6574 0.6615 0.8917 0.6165 0.6 0.5568 0.5461 0.6215 28 41
RS_GCF_002355275.1 0.6535 0.6585 0.8791 0.6207 0.6182 0.5465 0.5413 0.6082 30 40
RS_GCF_001886695.1 0.6271 0.6306 0.8254 0.6038 0.6 0.5418 0.5359 0.5858 30 37
RS_GCF_002355415.1 0.6746 0.6791 0.9012 0.6357 0.6126 0.5647 0.5576 0.6316 43.5 46
RS_GCF_001606025.1 0.4286 0.445 0.4247 0.5719 0.5046 0.5254 0.5063 0.339 30 35
RS_GCF_000017265.1 0.711 0.7137 0.9508 0.6426 0.6182 0.5643 0.5521 0.6797 37 47
RS_GCF_002158905.1 0.6072 0.6124 0.8116 0.6001 0.5636 0.5415 0.5235 0.5541 25 37
RS_GCF_001543325.1 0.2977 0.303 0.1619 0.5713 0.5429 0.498 0.4844 0.2366 23 34
RS_GCF_000196255.1 0.4173 0.4264 0.3655 0.5774 0.5772 0.535 0.5124 0.3637 10 18
RS_GCF_000009905.1 0.6867 0.6934 0.9196 0.6202 0.6197 0.6039 0.5983 0.6433 60 65
RS_GCF_000255115.2 0.4211 0.431 0.4386 0.5933 0.5777 0.5473 0.5338 0.3672 30 45
RS_GCF_000010785.1 0.44 0.4413 0.4159 0.6594 0.6168 0.6077 0.602 0.3762 72.5 77.5
RS_GCF_001507645.1 0.6096 0.6245 0.8705 0.5747 NA 0.5651 0.5534 0.521 25 30
RS_GCF_003028855.1 0.6634 0.6725 0.9206 0.6115 0.5327 0.5372 0.5165 0.5813 30 45
RS_GCF_001548275.1 0.383 0.3862 0.3348 0.6461 0.6389 0.6103 0.5579 0.3299 75 77
RS_GCF_001857965.1 0.3438 0.3517 0.2719 0.5632 0.5769 0.5093 0.4902 0.2677 30 40
RS_GCF_001190945.1 0.6824 0.6848 0.8453 0.6327 0.6273 0.5668 0.5472 0.6542 24 30
RS_GCF_000265405.1 0.3681 0.3752 0.2924 0.5707 0.6407 0.5258 0.5163 0.3161 25 37
RS_GCF_000455605.1 0.3138 0.3181 0.2043 0.5635 0.5619 0.5073 0.4922 0.2483 37 42
RS_GCF_001294575.1 0.5823 0.5903 0.7589 0.5978 0.5283 0.5321 0.5157 0.5238 28 30
RS_GCF_000193435.2 0.3613 0.3655 0.2602 0.6044 0.5946 0.5859 0.583 0.3171 68 78
RS_GCF_001682385.1 0.6783 0.6813 0.9158 0.6154 0.5741 0.5548 0.5455 0.6488 37.5 45
RS_GCF_000185965.1 0.7021 0.7042 0.9325 0.6275 0.5631 0.5563 0.5506 0.6862 30 45
RS_GCF_001717955.1 0.6549 0.66 0.8744 0.6229 0.5818 0.5412 0.5375 0.6105 27.5 37
RS_GCF_002803985.1 0.2984 0.3056 0.198 0.5446 0.4767 0.4951 0.476 0.28 32 32
RS_GCF_001953175.1 0.5396 0.5501 0.7014 0.6098 0.6071 0.5372 0.5404 0.4675 32 37
RS_GCF_000400955.1 0.292 0.3013 0.2303 0.5595 0.507 0.4993 0.4924 0.2698 32 41
RS_GCF_000238395.3 0.3916 0.3992 0.3117 0.5662 0.4935 0.5322 0.4994 0.3269 12.5 25
RS_GCF_001831495.1 0.3876 0.3962 0.3158 0.5694 0.5514 0.5279 0.5004 0.3147 25 30
RS_GCF_001975705.1 0.6567 0.6618 0.9019 0.6116 0.6 0.5558 0.5443 0.6087 25 40
RS_GCF_000819445.1 0.6857 0.6925 0.9086 0.6164 0.6415 0.5764 0.5537 0.6082 37 45
RS_GCF_001295365.1 0.4389 0.4474 0.5632 0.5905 0.5753 0.5849 0.5658 0.3795 60 68
RS_GCF_002005145.1 0.4538 0.4616 0.5469 0.5967 0.625 0.5478 0.5221 0.3966 50 55
RS_GCF_004114975.1 0.6326 0.6395 0.8501 0.6188 0.5872 0.5559 0.5381 0.5889 28 28
RS_GCF_000218625.1 0.3829 0.3875 0.3941 0.6223 0.5893 0.5523 0.5067 0.3373 47.5 53
RS_GCF_000184345.1 0.6092 0.6148 0.8083 0.5967 0.63 0.6092 0.5917 0.5198 67 73
RS_GCF_000024845.1 0.643 0.6509 0.8651 0.6421 0.5844 0.6215 0.6137 0.5529 65 77
RS_GCF_000022025.1 0.6596 0.6648 0.8376 0.6208 0.6606 0.5681 0.5488 0.6163 25 37
RS_GCF_003722335.1 0.6925 0.6987 0.9384 0.6406 0.6389 0.5568 0.5468 0.6407 29 37
RS_GCF_000018025.1 0.4608 0.473 0.5072 0.5726 0.5422 0.5381 0.5082 0.3911 10 25
RS_GCF_000165505.1 0.3437 0.3527 0.2288 0.5779 0.5278 0.5235 0.5029 0.2672 30 35
RS_GCF_000147355.1 0.3524 0.3553 0.2717 0.5615 0.5225 0.5028 0.4937 0.269 25 40
RS_GCF_003008535.1 0.668 0.6724 0.9 0.6106 0.5283 0.5466 0.5147 0.6382 29 37
RS_GCF_000022265.1 0.5347 0.5432 0.6789 0.6016 0.6273 0.5473 0.5223 0.4565 30 35
RS_GCF_000993785.2 0.7202 0.7231 0.9329 0.6685 0.6216 0.5877 0.5622 0.6989 28 37
RS_GCF_006337125.1 0.7314 0.7324 0.9433 0.6492 0.6239 0.581 0.5655 0.7227 30 40
RS_GCF_000252445.1 0.6915 0.6972 0.9145 0.5975 NA 0.5639 0.5637 0.6484 30 35
RS_GCF_000355765.4 0.5364 0.5473 0.6813 0.5951 0.5833 0.5437 0.5293 0.4754 25 30
RS_GCF_001187595.1 0.4167 0.4194 0.4526 0.5942 0.6266 0.5684 0.5502 0.3624 57.5 70
RS_GCF_000260985.4 0.4475 0.4528 0.4861 0.5989 0.5545 0.5276 0.5117 0.3915 30 37
RS_GCF_003795125.1 0.3634 0.3686 0.2885 0.5529 0.5438 0.5489 0.5388 0.3109 30 30
RS_GCF_003584645.1 0.5875 0.5951 0.7848 0.6115 0.6204 0.5573 0.5435 0.5433 36 47
RS_GCF_004001245.1 0.6399 0.6473 0.8747 0.607 0.5586 0.5515 0.5406 0.5692 45 50
RS_GCF_002237555.1 0.6154 0.6198 0.7969 0.606 0.6 0.5524 0.5392 0.5782 21 43.5
RS_GCF_001187845.1 0.5468 0.5505 0.6029 0.6017 0.5455 0.5393 0.5105 0.5052 20 25
RS_GCF_000959365.1 0.6707 0.678 0.9255 0.6297 0.5556 0.55 0.53 0.6337 37 42
RS_GCF_001644605.1 0.4893 0.4973 0.6146 0.5873 0.5795 0.5487 0.539 0.4161 30 30
RS_GCF_003628755.1 0.5144 0.523 0.6843 0.5861 0.5446 0.5456 0.5129 0.4383 38.5 43
RS_GCF_000264455.2 0.6808 0.6847 0.9059 0.6363 0.6182 0.5674 0.568 0.6467 30 40
RS_GCF_003722315.1 0.3419 0.3433 0.2335 0.5887 0.6176 0.5732 0.5635 0.3139 69 78
RS_GCF_002217795.2 0.5931 0.6018 0.7991 0.5933 0.5834 0.5429 0.5288 0.5292 35 45
