# Supplementary material for: A positive correlation between GC content and growth temperature in prokaryotes
Source: BMC Genomics. 2022 Feb 9;23:110. doi: 10.1186/s12864-022-08353-7 (PMC8827189; doi:10.1186/s12864-022-08353-7)
Supplement: Supplementary file 2 — Additional file 2: Supplementary Data S1. The datasets for the 1000 rounds of resampling. [file 12864_2022_8353_MOESM2_ESM.zip › DATA_S1/sample_244.txt]

bac_acc genome_gc_content mrna_gc_content ffold_gc_content trna_gc_content rrna5s_gc_content rrna16s_gc_content rrna23s_gc_content noncod_gc_content temp_toa temp_tmax
RS_GCF_003966975.1 0.5061 0.519 0.6842 0.6112 0.6111 0.5428 0.5286 0.3844 27.5 37
RS_GCF_002900365.1 0.504 0.5149 0.6175 0.5878 0.6265 0.5462 0.5317 0.424 37 37
GB_GCA_000935025.1 0.6667 0.671 0.9031 0.6247 0.5909 0.539 0.5356 0.621 28 35
RS_GCF_002224365.1 0.3727 0.3763 0.2772 0.5822 0.5124 0.544 0.5289 0.3431 30 40
RS_GCF_001420915.1 0.4596 0.4671 0.5063 0.5715 0.544 0.5311 0.5044 0.4011 30 45
RS_GCF_001186155.3 0.3939 0.398 0.329 0.5886 0.5545 0.557 0.5351 0.3509 26 30
RS_GCF_001687565.2 0.4318 0.4399 0.4597 0.5911 0.5555 0.5614 0.5383 0.3808 20 30
RS_GCF_001941425.1 0.5554 0.5631 0.6559 0.6018 0.6216 0.556 0.5285 0.4893 30 37
RS_GCF_001542775.1 0.687 0.6909 0.89 0.6241 0.644 0.5603 0.5358 0.6542 22.5 38
RS_GCF_001077815.2 0.5833 0.5866 0.708 0.6094 0.6 0.5384 0.5323 0.5488 28 37
RS_GCF_002795825.1 0.5366 0.5412 0.6235 0.6094 0.5455 0.5385 0.5222 0.4769 27.5 35
RS_GCF_001931675.1 0.6319 0.6383 0.8601 0.6074 0.5463 0.5441 0.5327 0.5785 30 42
RS_GCF_001273775.1 0.6199 0.6257 0.8598 0.6257 0.6273 0.5794 0.5546 0.5745 39 40
RS_GCF_000145215.1 0.3524 0.3565 0.2352 0.6044 0.5946 0.5868 0.5862 0.2997 78 85
RS_GCF_000020525.1 0.4504 0.4619 0.5835 0.5776 0.549 0.5121 0.4958 0.3754 25 30
RS_GCF_000092105.1 0.5368 0.5451 0.6319 0.5813 NA 0.5624 0.532 0.4964 31 39
RS_GCF_003015185.1 0.6045 0.6076 0.7728 0.6055 0.5963 0.5561 0.5394 0.5846 30 35
RS_GCF_001305595.1 0.6816 0.6887 0.921 0.6325 0.6036 0.5783 0.5697 0.6281 37 40
RS_GCF_000025605.1 0.4693 0.4705 0.4742 0.6676 0.6168 0.6293 0.5953 0.4119 85 89
RS_GCF_002116905.1 0.6972 0.701 0.9471 0.6181 0.566 0.5527 0.5218 0.6491 22.5 35
RS_GCF_001679725.1 0.6838 0.688 0.8927 0.6239 0.623 0.5596 0.5333 0.6484 20 28
RS_GCF_000993785.2 0.7202 0.7231 0.9329 0.6685 0.6216 0.5877 0.5622 0.6989 28 37
RS_GCF_001955715.1 0.6095 0.6161 0.8066 0.5866 0.5648 0.5389 0.5097 0.5428 20 30
RS_GCF_000746525.1 0.6063 0.6139 0.7988 0.6016 0.5373 0.5372 0.5224 0.5449 21.5 37
RS_GCF_002221505.1 0.4017 0.4095 0.364 0.5757 0.4815 0.5315 0.5005 0.3337 30 35
RS_GCF_001653335.1 0.7226 0.7247 0.9348 0.6362 0.6273 0.5839 0.5549 0.6984 25 30
RS_GCF_002208135.1 0.4345 0.4412 0.4096 0.5753 0.4663 0.5302 0.51 0.3767 30 37
RS_GCF_006494775.1 0.7225 0.7248 0.9397 0.6537 0.6636 0.5781 0.557 0.6941 33.5 42
RS_GCF_000067165.1 0.7138 0.716 0.929 0.6782 0.5847 0.5702 0.5646 0.6991 30 37
RS_GCF_001281045.1 0.2501 0.2568 0.0753 0.5536 0.4815 0.4977 0.4962 0.2316 32 37
RS_GCF_002162375.1 0.478 0.4853 0.5489 0.6015 0.5387 0.5495 0.5267 0.4246 27.5 37
RS_GCF_000016905.1 0.314 0.3122 0.1893 0.62 0.6542 0.6047 0.5919 0.2837 70 80
RS_GCF_003410315.1 0.3125 0.3179 0.1465 0.5574 0.5149 0.4927 0.4833 0.2433 37 40
RS_GCF_000252445.1 0.6915 0.6972 0.9145 0.5975 NA 0.5639 0.5637 0.6484 30 35
RS_GCF_001648175.1 0.6431 0.6511 0.8456 0.6027 0.6036 0.5626 0.5493 0.5901 34.5 45
RS_GCF_000024605.1 0.5947 0.5997 0.7418 0.6316 0.6545 0.6242 0.6106 0.537 70 77
RS_GCF_000024985.1 0.6811 0.6834 0.8747 0.6463 NA 0.6406 0.6546 0.6654 55 65
RS_GCF_005887635.1 0.7015 0.6997 0.9367 0.6403 0.6273 0.565 0.5545 0.7137 37 45
RS_GCF_001997295.1 0.6793 0.6826 0.8738 0.636 0.6396 0.5653 0.5334 0.6485 28 45
RS_GCF_003352185.1 0.6055 0.6136 0.8252 0.6035 0.5364 0.5374 0.5211 0.5327 30 30
RS_GCF_000511385.1 0.5944 0.5996 0.7498 0.6047 0.5818 0.55 0.5341 0.5533 25 37
RS_GCF_001653755.1 0.3817 0.3877 0.2484 0.56 0.5962 0.4932 0.494 0.3142 30 35
RS_GCF_002221525.1 0.403 0.4106 0.3481 0.5735 0.4842 0.529 0.5042 0.3303 30 35
RS_GCF_004331955.1 0.6656 0.6683 0.9035 0.6271 0.6455 0.5601 0.5353 0.6358 33.5 45
RS_GCF_002290085.1 0.2698 0.2732 0.0727 0.5602 0.4419 0.4934 0.4774 0.2527 34.5 37
RS_GCF_003258315.1 0.6114 0.6217 0.8567 0.6004 0.5752 0.5561 0.5394 0.5398 33 37
RS_GCF_000165485.1 0.6746 0.678 0.8922 0.6195 0.6396 0.5683 0.5533 0.6394 30 37
RS_GCF_000178955.2 0.5791 0.5886 0.7096 0.6088 0.5888 0.5428 0.5229 0.5195 25.5 28
RS_GCF_005843985.1 0.2685 0.2661 0.0797 0.6317 0.5 0.5679 0.5463 0.2224 55 70
RS_GCF_000319575.2 0.6265 0.6287 0.7866 0.6233 0.6036 0.5707 0.5436 0.5742 37 40
RS_GCF_002355335.1 0.6223 0.6281 0.8262 0.6246 0.5596 0.5587 0.536 0.5762 25 30
RS_GCF_002863865.1 0.5125 0.5186 0.6192 0.5969 0.5321 0.5433 0.528 0.4473 25 40
RS_GCF_000832985.1 0.3783 0.388 0.3134 0.5837 0.5273 0.5361 0.5253 0.3189 30 45
RS_GCF_002504165.1 0.6477 0.6491 0.8679 0.6192 0.5596 0.5404 0.5432 0.6365 28 37
RS_GCF_000014225.1 0.4462 0.4542 0.472 0.578 0.5765 0.5181 0.5066 0.3902 30 35
RS_GCF_000024005.1 0.4523 0.4626 0.5002 0.543 0.5322 0.5115 0.4819 0.3767 23.5 40
RS_GCF_900231165.1 0.6397 0.648 0.8634 0.6133 0.6514 0.5604 0.5503 0.5863 28 37
RS_GCF_002005165.1 0.5044 0.5118 0.6523 0.5999 0.6607 0.5877 0.58 0.4443 50 65
RS_GCF_000763575.1 0.3501 0.3525 0.2628 0.588 0.601 0.575 0.5555 0.313 66 72
RS_GCF_001663155.1 0.5688 0.5719 0.648 0.6019 0.5909 0.5401 0.5336 0.5304 35 40
RS_GCF_003149515.1 0.6251 0.6403 0.8803 0.5747 NA 0.5722 0.5619 0.5411 15 25
RS_GCF_002243515.1 0.5304 0.5408 0.7027 0.5875 0.5501 0.569 0.5565 0.4509 30 45
RS_GCF_000092405.1 0.5099 0.5161 0.5865 0.6124 0.6058 0.5697 0.5538 0.462 55 60
RS_GCF_000695095.2 0.6437 0.6465 0.831 0.6155 0.6577 0.6032 0.5924 0.6105 27.5 30
RS_GCF_000017545.1 0.3499 0.3522 0.2384 0.6221 0.6168 0.5993 0.5854 0.2936 70 79
RS_GCF_000144645.1 0.4682 0.4777 0.5959 0.6068 0.6514 0.6 0.5839 0.3781 64 76
RS_GCF_006542275.1 0.5839 0.5972 0.8411 0.5962 0.6062 0.5541 0.5464 0.5063 25 37
RS_GCF_000018285.1 0.4466 0.457 0.4311 0.5722 0.5012 0.5418 0.5092 0.3839 25 30
RS_GCF_001761365.1 0.2964 0.3026 0.1397 0.5564 0.4902 0.4967 0.4756 0.2333 25 35
RS_GCF_000021745.1 0.6308 0.6379 0.853 0.6175 0.6019 0.5546 0.5457 0.5873 20 30
RS_GCF_001885235.1 0.3214 0.3285 0.1544 0.5812 0.4875 0.5193 0.4821 0.2416 37 42
RS_GCF_900660755.1 0.3097 0.3109 0.1501 0.5727 0.5556 0.4877 0.4903 0.2635 36 37
RS_GCF_000018605.1 0.3412 0.3421 0.2626 0.5935 NA 0.5421 0.5286 0.318 59 65
RS_GCF_001310225.1 0.318 0.3256 0.2167 0.5611 0.5392 0.502 0.4909 0.2444 28 55
RS_GCF_000015025.1 0.6691 0.6677 0.8213 0.6554 0.6818 0.6079 0.5991 0.6797 55 65
RS_GCF_000199675.1 0.5385 0.5444 0.6787 0.6205 0.6273 0.5758 0.5714 0.4607 55 60
RS_GCF_000021945.1 0.5643 0.5679 0.6559 0.6218 NA 0.6411 0.6416 0.5365 55 67
RS_GCF_001281485.1 0.615 0.6184 0.778 0.6032 0.6091 0.5428 0.5343 0.5694 35 40
RS_GCF_001618865.1 0.6722 0.6752 0.8606 0.6448 0.6273 0.5796 0.5562 0.6478 25 36
RS_GCF_000019165.1 0.5698 0.5806 0.7647 0.594 0.6306 0.5865 0.5695 0.4942 52 56
RS_GCF_001028625.1 0.6465 0.6491 0.8525 0.623 0.6091 0.5403 0.5386 0.6155 30 42
RS_GCF_002407065.1 0.7157 0.7167 0.9358 0.6362 0.6364 0.5665 0.5609 0.7097 25 34
RS_GCF_001466725.1 0.5062 0.5134 0.6417 0.5918 0.55 0.5396 0.5194 0.4464 27.5 40
RS_GCF_000165505.1 0.3437 0.3527 0.2288 0.5779 0.5278 0.5235 0.5029 0.2672 30 35
RS_GCF_000264765.2 0.5838 0.5974 0.7956 0.5827 0.6284 0.5393 0.529 0.5034 29 37
RS_GCF_002216775.1 0.3952 0.3991 0.3601 0.5829 0.5547 0.5478 0.5303 0.3628 30 30
RS_GCF_000012305.1 0.428 0.4456 0.428 0.5727 0.5321 0.5274 0.5031 0.3438 22 28
RS_GCF_003627815.1 0.7094 0.7124 0.9199 0.6477 0.6126 0.5822 0.5678 0.6933 28 37
RS_GCF_001444425.1 0.54 0.5441 0.6435 0.6002 0.5545 0.547 0.5282 0.4817 30 43
RS_GCF_000092925.1 0.6788 0.6841 0.9286 0.6315 0.5818 0.5628 0.5454 0.6344 27.5 37
RS_GCF_000196495.1 0.3897 0.3963 0.3124 0.5758 0.5499 0.53 0.5068 0.3295 15 22
RS_GCF_003931855.1 0.4646 0.475 0.5435 0.5897 0.6205 0.5429 0.5342 0.3943 38 50
RS_GCF_000024805.1 0.6948 0.6994 0.9257 0.6362 0.6161 0.5554 0.5371 0.6627 32 40
RS_GCF_000517565.1 0.3208 0.3215 0.1941 0.6068 0.5818 0.5367 0.5156 0.2696 54.5 73
RS_GCF_001442805.1 0.6653 0.6698 0.9191 0.6258 0.5417 0.5535 0.539 0.6398 20 40
RS_GCF_001483385.1 0.3148 0.3197 0.2186 0.5526 0.5294 0.4969 0.4779 0.2501 23.5 30
RS_GCF_001548275.1 0.383 0.3862 0.3348 0.6461 0.6389 0.6103 0.5579 0.3299 75 77
RS_GCF_000196275.1 0.6647 0.669 0.857 0.5974 NA 0.5936 0.5788 0.6274 47 52.5
RS_GCF_000185805.1 0.5213 0.5227 0.5934 0.667 0.6667 0.6334 0.6239 0.452 75 80
RS_GCF_001940525.2 0.638 0.643 0.8626 0.6195 0.5963 0.5491 0.5411 0.5945 28 43
RS_GCF_000325705.1 0.4475 0.4588 0.5553 0.5659 0.6316 0.5609 0.5519 0.3778 31 44
RS_GCF_004421005.1 0.6504 0.6593 0.8958 0.6067 0.5327 0.5331 0.5131 0.5778 29 45
RS_GCF_000213655.1 0.4351 0.4422 0.4157 0.5841 0.5304 0.523 0.502 0.3828 27.5 37
RS_GCF_000236705.1 0.4023 0.4071 0.3459 0.5749 0.5377 0.5153 0.4956 0.3522 29 37
RS_GCF_002407245.1 0.6009 0.6065 0.7715 0.6079 0.5818 0.5507 0.5344 0.5611 32 35
RS_GCF_003315775.1 0.49 0.5006 0.6357 0.569 0.6147 0.5566 0.5404 0.3923 37 40
RS_GCF_001644605.1 0.4893 0.4973 0.6146 0.5873 0.5795 0.5487 0.539 0.4161 30 30
RS_GCF_004295345.1 0.4454 0.4551 0.4141 0.5701 0.517 0.5399 0.5137 0.3836 30.5 36
RS_GCF_001620265.1 0.6653 0.6684 0.884 0.6327 0.6 0.551 0.5435 0.6402 30 37
RS_GCF_000576555.1 0.5962 0.6083 0.8102 0.5664 NA 0.553 0.529 0.5177 30 30
RS_GCF_000235585.1 0.4677 0.479 0.5438 0.5831 0.6283 0.5482 0.5393 0.3941 30 40
RS_GCF_900187185.1 0.404 0.4145 0.4694 0.5581 0.5743 0.5116 0.4996 0.316 30 37
RS_GCF_000196455.1 0.333 0.338 0.1646 0.5928 0.5382 0.5187 0.5039 0.2592 33.5 45
RS_GCF_000819565.1 0.6574 0.6615 0.8917 0.6165 0.6 0.5568 0.5461 0.6215 28 41
RS_GCF_000218625.1 0.3829 0.3875 0.3941 0.6223 0.5893 0.5523 0.5067 0.3373 47.5 53
RS_GCF_003258705.1 0.372 0.3782 0.2813 0.5584 0.5385 0.5013 0.487 0.3189 20 30
RS_GCF_000165465.1 0.3029 0.3061 0.1325 0.5722 0.5357 0.5218 0.4758 0.2521 37 50
RS_GCF_001634285.1 0.4362 0.4403 0.5149 0.5924 0.5982 0.5614 0.5513 0.3923 61 65
RS_GCF_002355435.1 0.4316 0.4432 0.539 0.5469 0.5514 0.5115 0.4981 0.3577 25 37
RS_GCF_003325455.1 0.6836 0.6871 0.8899 0.6411 0.6404 0.5735 0.5693 0.6524 30 37
RS_GCF_002237555.1 0.6154 0.6198 0.7969 0.606 0.6 0.5524 0.5392 0.5782 21 43.5
RS_GCF_900119795.1 0.3201 0.3256 0.1923 0.5662 0.5288 0.502 0.4724 0.2647 30 34
RS_GCF_002950575.1 0.5833 0.5845 0.6794 0.6218 0.6396 0.5615 0.5443 0.5678 30 35
RS_GCF_002499975.1 0.4613 0.4677 0.4989 0.5812 0.5392 0.5259 0.5037 0.4171 35 40
RS_GCF_004087915.1 0.4815 0.4888 0.5669 0.5878 0.5221 0.5378 0.5149 0.4009 38.5 40
RS_GCF_000024905.1 0.6379 0.6439 0.8616 0.6322 0.6789 0.5896 0.5817 0.5507 52.5 58
RS_GCF_000013605.1 0.596 0.6042 0.7936 0.591 0.5327 0.544 0.5132 0.5254 25 30
RS_GCF_001888185.1 0.5858 0.5914 0.7289 0.6046 0.5818 0.5465 0.5296 0.5449 24 30
RS_GCF_002355415.1 0.6746 0.6791 0.9012 0.6357 0.6126 0.5647 0.5576 0.6316 43.5 46
RS_GCF_000013285.1 0.2838 0.294 0.0838 0.567 0.5523 0.5268 0.5129 0.2045 41 50
RS_GCF_000300235.2 0.5466 0.5537 0.6836 0.5976 0.6019 0.5492 0.5384 0.4914 22 40
RS_GCF_001547735.1 0.4302 0.4299 0.3897 0.6629 0.6216 0.6237 0.6192 0.4044 70 78
RS_GCF_003100395.1 0.6729 0.6771 0.8958 0.6115 0.5472 0.5601 0.519 0.6286 28 37
RS_GCF_000190435.1 0.4887 0.4946 0.5596 0.5659 0.6226 0.6117 0.5831 0.4128 27.5 37
RS_GCF_900660745.1 0.2806 0.282 0.1031 0.5608 0.5 0.4911 0.4848 0.2431 37 37
RS_GCF_000022265.1 0.5347 0.5432 0.6789 0.6016 0.6273 0.5473 0.5223 0.4565 30 35
RS_GCF_001999225.1 0.3906 0.3978 0.3232 0.5675 0.4978 0.531 0.4996 0.3327 23.5 30
RS_GCF_000186265.1 0.3377 0.343 0.2412 0.5652 0.5514 0.5146 0.5081 0.2893 22.5 28
RS_GCF_000967915.1 0.3577 0.3613 0.3414 0.5612 0.4938 0.496 0.4907 0.296 30 37
RS_GCF_002749615.1 0.6932 0.6975 0.9355 0.6382 0.6273 0.5549 0.5469 0.6478 25 40
RS_GCF_000294775.2 0.4088 0.4169 0.4037 0.5904 0.5899 0.5523 0.5316 0.3569 37 45
RS_GCF_002234535.1 0.7115 0.7105 0.8968 0.6512 0.6727 0.5968 0.5712 0.716 30 37
RS_GCF_002043005.1 0.6241 0.6317 0.8582 0.6021 0.5636 0.5512 0.5228 0.5602 28 37
RS_GCF_000189775.2 0.3498 0.3539 0.26 0.5815 0.5769 0.5385 0.508 0.2899 60 70
RS_GCF_000305785.2 0.5583 0.564 0.7458 0.5909 0.5364 0.5468 0.5179 0.5013 32.5 40
RS_GCF_003367315.1 0.5737 0.5791 0.7833 0.5939 0.5676 0.5466 0.5446 0.517 37 45
RS_GCF_004802635.1 0.6302 0.6372 0.8492 0.6145 0.5714 0.5611 0.5493 0.5882 25 30
RS_GCF_000015245.1 0.5359 0.5449 0.6808 0.5821 0.5613 0.5496 0.5233 0.4635 30 40
RS_GCF_002158865.1 0.6793 0.6854 0.9208 0.6186 0.5472 0.552 0.5153 0.6511 30 37
RS_GCF_001975665.1 0.2951 0.3004 0.1261 0.5535 0.5096 0.5026 0.4871 0.2319 27 35
RS_GCF_000807675.2 0.4719 0.4845 0.6116 0.5795 0.5041 0.533 0.5216 0.363 37 45
RS_GCF_000195335.1 0.6808 0.6851 0.895 0.6556 0.6571 0.6396 0.6214 0.6154 67.5 72.5
RS_GCF_001854125.1 0.5591 0.5649 0.6833 0.609 0.5688 0.5524 0.5406 0.4973 37 37
RS_GCF_000183725.1 0.4456 0.4521 0.5428 0.5631 0.5586 0.5092 0.502 0.342 25 35
RS_GCF_003008535.1 0.668 0.6724 0.9 0.6106 0.5283 0.5466 0.5147 0.6382 29 37
