# Supplementary material for: A positive correlation between GC content and growth temperature in prokaryotes
Source: BMC Genomics. 2022 Feb 9;23:110. doi: 10.1186/s12864-022-08353-7 (PMC8827189; doi:10.1186/s12864-022-08353-7)
Supplement: Supplementary file 2 — Additional file 2: Supplementary Data S1. The datasets for the 1000 rounds of resampling. [file 12864_2022_8353_MOESM2_ESM.zip › DATA_S1/sample_245.txt]

bac_acc genome_gc_content mrna_gc_content ffold_gc_content trna_gc_content rrna5s_gc_content rrna16s_gc_content rrna23s_gc_content noncod_gc_content temp_toa temp_tmax
RS_GCF_003100395.1 0.6729 0.6771 0.8958 0.6115 0.5472 0.5601 0.519 0.6286 28 37
RS_GCF_000192745.1 0.6713 0.6758 0.9004 0.6271 0.6422 0.5625 0.5609 0.6332 37 50
RS_GCF_000724625.1 0.6083 0.6129 0.7658 0.6047 0.6421 0.5557 0.5348 0.5695 30 30
RS_GCF_004322855.1 0.7167 0.7172 0.9017 0.6714 0.6606 0.6038 0.5949 0.7115 32.5 50
RS_GCF_004564355.1 0.7062 0.7077 0.9085 0.6327 0.6455 0.5602 0.5466 0.6884 30 40
RS_GCF_000010785.1 0.44 0.4413 0.4159 0.6594 0.6168 0.6077 0.602 0.3762 72.5 77.5
RS_GCF_000018685.1 0.3535 0.3623 0.247 0.556 0.564 0.5216 0.4957 0.3007 37 42
RS_GCF_000300235.2 0.5466 0.5537 0.6836 0.5976 0.6019 0.5492 0.5384 0.4914 22 40
RS_GCF_001042715.1 0.3528 0.3599 0.2562 0.5869 0.5636 0.533 0.5027 0.3012 30 45
RS_GCF_000960975.1 0.6214 0.6289 0.8381 0.6077 0.5909 0.5508 0.5286 0.5583 29 40
RS_GCF_000186345.1 0.6249 0.6308 0.7769 0.6153 NA 0.6178 0.6108 0.5956 41 55
RS_GCF_000024805.1 0.6948 0.6994 0.9257 0.6362 0.6161 0.5554 0.5371 0.6627 32 40
RS_GCF_003368325.1 0.6221 0.6305 0.8344 0.6092 NA 0.5586 0.5344 0.5757 25 37
RS_GCF_001620265.1 0.6653 0.6684 0.884 0.6327 0.6 0.551 0.5435 0.6402 30 37
RS_GCF_002804005.1 0.2799 0.2867 0.1289 0.5439 0.4828 0.4938 0.4848 0.2607 30 32
RS_GCF_000196615.1 0.5504 0.5621 0.7423 0.5877 0.6216 0.5497 0.5333 0.4641 29 37
RS_GCF_000818095.1 0.4237 0.4281 0.3831 0.5596 0.5506 0.5498 0.5275 0.3837 37 50
RS_GCF_000220705.2 0.7314 0.7308 0.9341 0.6754 0.6216 0.5894 0.5764 0.7386 28 45
RS_GCF_000283575.1 0.5319 0.5461 0.7168 0.5909 0.5607 0.5314 0.5292 0.4519 30 35
RS_GCF_002804025.1 0.2687 0.2717 0.0753 0.5593 0.4709 0.4941 0.4764 0.252 37 37
RS_GCF_001644645.1 0.4151 0.4221 0.4057 0.5666 0.5612 0.5301 0.5035 0.3775 25 37
RS_GCF_000967915.1 0.3577 0.3613 0.3414 0.5612 0.4938 0.496 0.4907 0.296 30 37
RS_GCF_000013285.1 0.2838 0.294 0.0838 0.567 0.5523 0.5268 0.5129 0.2045 41 50
RS_GCF_004421005.1 0.6504 0.6593 0.8958 0.6067 0.5327 0.5331 0.5131 0.5778 29 45
RS_GCF_000024385.1 0.7164 0.722 0.9466 0.6622 0.6182 0.6011 0.6012 0.684 50 65
RS_GCF_002224365.1 0.3727 0.3763 0.2772 0.5822 0.5124 0.544 0.5289 0.3431 30 40
RS_GCF_000496285.1 0.3556 0.3616 0.2471 0.591 0.5573 0.5347 0.5176 0.3085 35 45
RS_GCF_000264455.2 0.6808 0.6847 0.9059 0.6363 0.6182 0.5674 0.568 0.6467 30 40
RS_GCF_002237555.1 0.6154 0.6198 0.7969 0.606 0.6 0.5524 0.5392 0.5782 21 43.5
RS_GCF_002240415.1 0.4679 0.4785 0.5402 0.5868 0.6287 0.5503 0.5416 0.3963 33.5 44
RS_GCF_000565215.1 0.3016 0.3086 0.1994 0.5541 0.5312 0.4997 0.496 0.2781 30 32
RS_GCF_001687605.2 0.4998 0.5107 0.6808 0.5932 0.5666 0.5641 0.5362 0.4163 30 37
RS_GCF_001831475.1 0.3598 0.3673 0.3408 0.5603 0.5714 0.505 0.4874 0.297 25 30
RS_GCF_000023325.1 0.4155 0.4151 0.4005 0.6216 0.6604 0.6156 0.5834 0.4083 65 80
RS_GCF_004114975.1 0.6326 0.6395 0.8501 0.6188 0.5872 0.5559 0.5381 0.5889 28 28
RS_GCF_004135935.1 0.6231 0.6299 0.8464 0.6314 0.5455 0.5476 0.5335 0.5702 22 30
RS_GCF_001983935.1 0.559 0.5614 0.6582 0.5879 NA 0.5421 0.526 0.5442 28 30
RS_GCF_002355595.1 0.4405 0.4475 0.5014 0.5413 0.5189 0.4988 0.4821 0.3717 29 35
RS_GCF_001889005.1 0.3816 0.3883 0.3369 0.5738 0.5333 0.5157 0.5014 0.3039 30 40
RS_GCF_000737325.1 0.7204 0.7216 0.9344 0.6766 0.6422 0.5747 0.5702 0.7056 30 44
RS_GCF_000829395.1 0.3822 0.3885 0.3151 0.5547 0.5664 0.5132 0.5011 0.3276 25 37
RS_GCF_000734015.1 0.3698 0.373 0.2824 0.6446 0.6389 0.6115 0.6063 0.3024 70 82
RS_GCF_003589885.1 0.7281 0.7319 0.9554 0.6784 0.633 0.6057 0.594 0.702 45 55
RS_GCF_002355995.1 0.6899 0.6924 0.9112 0.6734 0.6667 0.6421 0.6343 0.6587 68.5 85
RS_GCF_001545095.1 0.3743 0.3796 0.3119 0.5634 0.5075 0.5123 0.5059 0.3216 37 40
RS_GCF_000172635.2 0.4471 0.4547 0.4144 0.583 0.5375 0.5272 0.5045 0.3867 33.5 44
RS_GCF_001931675.1 0.6319 0.6383 0.8601 0.6074 0.5463 0.5441 0.5327 0.5785 30 42
RS_GCF_000092825.1 0.6679 0.6722 0.8671 0.6109 0.5946 0.5836 0.5395 0.6258 33 37
RS_GCF_000092925.1 0.6788 0.6841 0.9286 0.6315 0.5818 0.5628 0.5454 0.6344 27.5 37
RS_GCF_000940805.1 0.4863 0.4959 0.5845 0.59 0.5545 0.5471 0.5233 0.4238 30 40
RS_GCF_000183425.1 0.3552 0.3612 0.2878 0.5559 0.5472 0.5211 0.5026 0.3042 30 40
RS_GCF_003955715.1 0.7085 0.7129 0.9237 0.6452 0.6291 0.5856 0.5709 0.6721 30 45
RS_GCF_000092105.1 0.5368 0.5451 0.6319 0.5813 NA 0.5624 0.532 0.4964 31 39
GB_GCA_000632805.1 0.6423 0.6459 0.8485 0.6066 0.6075 0.5516 0.5449 0.6147 30 37
RS_GCF_002736205.1 0.3782 0.3838 0.3111 0.5525 0.566 0.5128 0.4995 0.317 25 30
RS_GCF_000807275.1 0.3412 0.3535 0.2612 0.5778 0.6054 0.5198 0.5012 0.2557 37 42
RS_GCF_000816145.1 0.4947 0.4966 0.5918 0.6364 0.6389 0.6214 0.5858 0.4543 70 90
RS_GCF_000758665.1 0.5139 0.5258 0.6498 0.5834 0.6345 0.5548 0.5371 0.432 28 37
RS_GCF_000020005.1 0.3631 0.3674 0.2777 0.6183 0.5727 0.5825 0.5564 0.3192 53 56
RS_GCF_900289045.1 0.6831 0.6866 0.8906 0.6421 0.6545 0.5688 0.5529 0.6529 30 35
RS_GCF_003008535.1 0.668 0.6724 0.9 0.6106 0.5283 0.5466 0.5147 0.6382 29 37
RS_GCF_000020945.1 0.4477 0.4492 0.3964 0.638 0.6205 0.5789 0.5587 0.407 63 75
RS_GCF_000828655.1 0.5133 0.515 0.6446 0.639 0.6574 0.6231 0.5926 0.4673 60 72
RS_GCF_000212395.1 0.3387 0.3431 0.2135 0.6004 0.5312 0.5455 0.52 0.2576 52.5 65
RS_GCF_002201795.1 0.3927 0.4044 0.3746 0.5702 0.5755 0.5214 0.496 0.3213 36 40
RS_GCF_001294575.1 0.5823 0.5903 0.7589 0.5978 0.5283 0.5321 0.5157 0.5238 28 30
RS_GCF_000020525.1 0.4504 0.4619 0.5835 0.5776 0.549 0.5121 0.4958 0.3754 25 30
RS_GCF_000199675.1 0.5385 0.5444 0.6787 0.6205 0.6273 0.5758 0.5714 0.4607 55 60
RS_GCF_001682385.1 0.6783 0.6813 0.9158 0.6154 0.5741 0.5548 0.5455 0.6488 37.5 45
RS_GCF_001027285.1 0.6945 0.6968 0.9223 0.6489 0.6577 0.5675 0.5527 0.6692 25 40
RS_GCF_002407065.1 0.7157 0.7167 0.9358 0.6362 0.6364 0.5665 0.5609 0.7097 25 34
RS_GCF_001611675.1 0.5102 0.5259 0.6527 0.568 0.6604 0.5704 0.557 0.4192 29 36
RS_GCF_000016425.1 0.6946 0.6979 0.8588 0.662 0.6514 0.5988 0.5657 0.6711 21.5 30
RS_GCF_002749615.1 0.6932 0.6975 0.9355 0.6382 0.6273 0.5549 0.5469 0.6478 25 40
RS_GCF_002900365.1 0.504 0.5149 0.6175 0.5878 0.6265 0.5462 0.5317 0.424 37 37
RS_GCF_000019165.1 0.5698 0.5806 0.7647 0.594 0.6306 0.5865 0.5695 0.4942 52 56
RS_GCF_000018945.1 0.4694 0.4709 0.5228 0.647 0.6476 0.6382 0.6087 0.4159 80 90
RS_GCF_002139935.1 0.346 0.3514 0.282 0.5654 NA 0.4884 0.4647 0.2486 37 42
RS_GCF_000183745.1 0.6981 0.7028 0.9385 0.6507 0.6262 0.625 0.6141 0.6316 60 68
RS_GCF_900095135.1 0.4363 0.4487 0.5195 0.5564 0.5442 0.5383 0.5194 0.3269 37.5 45
RS_GCF_000439455.1 0.2546 0.2584 0.0548 0.5545 0.4815 0.497 0.4988 0.2397 30 37
RS_GCF_000196495.1 0.3897 0.3963 0.3124 0.5758 0.5499 0.53 0.5068 0.3295 15 22
RS_GCF_000341395.1 0.4538 0.4608 0.4667 0.5995 0.5636 0.5279 0.494 0.3955 30 35
RS_GCF_000940995.1 0.4974 0.5108 0.5835 0.5864 0.5764 0.5436 0.5265 0.4166 30 40
RS_GCF_001888185.1 0.5858 0.5914 0.7289 0.6046 0.5818 0.5465 0.5296 0.5449 24 30
RS_GCF_000008365.1 0.2495 0.2537 0.0809 0.5416 0.4658 0.4706 0.4514 0.2308 30 30
RS_GCF_002795805.1 0.5149 0.5205 0.5704 0.6064 0.5455 0.5264 0.5197 0.4533 27.5 30
RS_GCF_000009625.1 0.6251 0.6329 0.843 0.6098 0.6182 0.5621 0.534 0.5769 28 34
RS_GCF_001507665.1 0.706 0.7093 0.9446 0.6113 NA 0.554 0.5631 0.6793 25 37
RS_GCF_002269385.1 0.3973 0.4051 0.4458 0.5634 0.578 0.5532 0.5339 0.3235 30 37
RS_GCF_002993285.1 0.6896 0.6934 0.8903 0.6243 0.6262 0.5707 0.5554 0.6586 30 40
RS_GCF_002741055.1 0.5212 0.534 0.6983 0.5843 0.625 0.548 0.5361 0.4467 28 30
RS_GCF_004300825.1 0.7261 0.7247 0.9171 0.6627 0.6667 0.587 0.5747 0.7414 30 40
RS_GCF_003584645.1 0.5875 0.5951 0.7848 0.6115 0.6204 0.5573 0.5435 0.5433 36 47
RS_GCF_002795825.1 0.5366 0.5412 0.6235 0.6094 0.5455 0.5385 0.5222 0.4769 27.5 35
RS_GCF_000195275.1 0.3913 0.3957 0.3046 0.5594 0.6149 0.6317 0.621 0.3342 37 43
RS_GCF_001953175.1 0.5396 0.5501 0.7014 0.6098 0.6071 0.5372 0.5404 0.4675 32 37
RS_GCF_001442785.1 0.6662 0.6716 0.9203 0.6285 0.5556 0.5535 0.5417 0.6383 28 37
RS_GCF_001542775.1 0.687 0.6909 0.89 0.6241 0.644 0.5603 0.5358 0.6542 22.5 38
RS_GCF_000146165.2 0.4589 0.4684 0.5317 0.5786 0.5495 0.547 0.515 0.3984 30 40
RS_GCF_003325455.1 0.6836 0.6871 0.8899 0.6411 0.6404 0.5735 0.5693 0.6524 30 37
RS_GCF_003522965.1 0.3473 0.3529 0.2665 0.547 0.5446 0.5255 0.507 0.2763 37 47
RS_GCF_000568815.1 0.409 0.4142 0.4605 0.5789 NA 0.4944 0.4869 0.3255 30 33
RS_GCF_000190635.1 0.4635 0.4734 0.6015 0.5957 0.557 0.5337 0.5163 0.3837 28 37
RS_GCF_001027025.1 0.4252 0.4274 0.4276 0.6205 0.6509 0.6039 0.5859 0.3862 70 78
RS_GCF_000190595.1 0.3211 0.3267 0.1473 0.5648 0.6058 0.497 0.5014 0.2495 26 40
RS_GCF_000215975.1 0.3059 0.307 0.154 0.6254 0.6481 0.6166 0.6104 0.248 83 90
RS_GCF_001547735.1 0.4302 0.4299 0.3897 0.6629 0.6216 0.6237 0.6192 0.4044 70 78
RS_GCF_000284115.1 0.7322 0.7314 0.9522 0.6448 NA 0.5566 0.5491 0.7404 27.5 30
RS_GCF_000305935.1 0.5388 0.5482 0.6834 0.6127 0.5976 0.5938 0.5823 0.4852 58 65
RS_GCF_000828675.1 0.388 0.3887 0.3204 0.6301 0.5833 0.5931 0.572 0.3549 60 72
RS_GCF_005222225.1 0.4977 0.506 0.6086 0.5823 0.5446 0.5305 0.5104 0.4285 27.5 37
RS_GCF_001628715.1 0.5236 0.5313 0.5646 0.6034 0.6306 0.5539 0.5467 0.4612 30 37
RS_GCF_003403095.1 0.5489 0.5566 0.6848 0.5966 0.6019 0.5483 0.5383 0.4899 28 41
RS_GCF_000218625.1 0.3829 0.3875 0.3941 0.6223 0.5893 0.5523 0.5067 0.3373 47.5 53
RS_GCF_001653335.1 0.7226 0.7247 0.9348 0.6362 0.6273 0.5839 0.5549 0.6984 25 30
RS_GCF_000152825.2 0.6066 0.6095 0.7883 0.609 0.6111 0.5498 0.5484 0.576 30 37
RS_GCF_901482605.1 0.2932 0.2983 0.1263 0.5675 0.5229 0.5319 0.5004 0.2271 37 37
RS_GCF_001482385.1 0.477 0.4858 0.5358 0.5779 0.4912 0.5275 0.5117 0.4095 30 35
RS_GCF_001704115.1 0.4164 0.4261 0.4145 0.5788 0.5225 0.529 0.5074 0.3534 32.5 45
RS_GCF_000013885.1 0.6162 0.6258 0.8152 0.6159 0.578 0.5495 0.532 0.5733 29 37
RS_GCF_001187785.1 0.6526 0.6573 0.8659 0.62 0.6091 0.5395 0.538 0.6026 37 45
RS_GCF_004802635.1 0.6302 0.6372 0.8492 0.6145 0.5714 0.5611 0.5493 0.5882 25 30
RS_GCF_003352185.1 0.6055 0.6136 0.8252 0.6035 0.5364 0.5374 0.5211 0.5327 30 30
RS_GCF_002056795.1 0.4835 0.4934 0.5944 0.5711 NA 0.5508 0.5498 0.4087 25 40
RS_GCF_001951155.1 0.4214 0.4294 0.4871 0.5656 0.5472 0.5127 0.5036 0.3253 30 35
RS_GCF_003966655.1 0.5843 0.5919 0.7525 0.6191 0.6306 0.564 0.5479 0.5201 29 37
RS_GCF_000014745.1 0.6273 0.631 0.8166 0.6166 0.5981 0.5458 0.5455 0.5928 22.5 35
RS_GCF_000833025.1 0.3385 0.3476 0.1761 0.5633 0.5486 0.4947 0.4819 0.2722 32.5 42
GB_GCA_000934545.1 0.5515 0.5574 0.6859 0.6016 0.5596 0.5614 0.545 0.4924 32 35
RS_GCF_000011245.1 0.3568 0.3608 0.2467 0.5879 0.5687 0.53 0.5246 0.3199 30 42
RS_GCF_000224085.1 0.4136 0.4216 0.4761 0.5742 0.6296 0.5555 0.5459 0.3397 25 40
RS_GCF_004208415.1 0.5175 0.5314 0.5891 0.6025 0.5523 0.5826 0.5714 0.4561 31.5 45
RS_GCF_005280315.1 0.6532 0.6647 0.9047 0.6134 0.5327 0.5371 0.5139 0.5639 29 37
RS_GCF_002355335.1 0.6223 0.6281 0.8262 0.6246 0.5596 0.5587 0.536 0.5762 25 30
RS_GCF_000831005.1 0.5708 0.5774 0.7184 0.6053 0.5676 0.5515 0.5448 0.516 27.5 40
RS_GCF_000963865.1 0.4497 0.4573 0.5779 0.5722 NA 0.5732 0.5744 0.3669 41 55
RS_GCF_003991135.1 0.3588 0.3657 0.2878 0.5859 0.5913 0.5696 0.5531 0.3112 61 72
RS_GCF_001941425.1 0.5554 0.5631 0.6559 0.6018 0.6216 0.556 0.5285 0.4893 30 37
RS_GCF_002276165.1 0.3677 0.3736 0.2959 0.5814 0.5745 0.536 0.522 0.323 30 40
RS_GCF_002005305.1 0.443 0.4547 0.46 0.5713 0.5213 0.5347 0.5062 0.376 12.5 20
RS_GCF_000968055.1 0.2898 0.2917 0.136 0.5656 0.5057 0.4901 0.4838 0.2466 30 37
RS_GCF_002222635.1 0.5953 0.6007 0.7608 0.5992 0.5455 0.5466 0.5266 0.5462 28 37
RS_GCF_000025305.1 0.5584 0.5704 0.8199 0.5804 0.5804 0.5411 0.5389 0.4574 33.5 45
RS_GCF_000144645.1 0.4682 0.4777 0.5959 0.6068 0.6514 0.6 0.5839 0.3781 64 76
RS_GCF_000093025.1 0.4264 0.4354 0.3955 0.5904 0.5488 0.5183 0.5045 0.3372 19.5 30
RS_GCF_000236705.1 0.4023 0.4071 0.3459 0.5749 0.5377 0.5153 0.4956 0.3522 29 37
RS_GCF_003008595.1 0.6329 0.6392 0.8289 0.5932 0.537 0.5402 0.5179 0.5788 29 37
RS_GCF_005843985.1 0.2685 0.2661 0.0797 0.6317 0.5 0.5679 0.5463 0.2224 55 70
RS_GCF_000305785.2 0.5583 0.564 0.7458 0.5909 0.5364 0.5468 0.5179 0.5013 32.5 40
RS_GCF_002117405.1 0.6318 0.6383 0.8372 0.6157 0.5859 0.566 0.5545 0.5949 27.5 37
RS_GCF_003260975.1 0.4414 0.4524 0.5183 0.5655 0.6316 0.5546 0.5473 0.3814 25 30
RS_GCF_000252445.1 0.6915 0.6972 0.9145 0.5975 NA 0.5639 0.5637 0.6484 30 35
RS_GCF_000178975.2 0.5998 0.6093 0.7662 0.5998 0.5794 0.5428 0.5214 0.5358 22.5 28
RS_GCF_000166335.1 0.3544 0.3579 0.2363 0.6038 0.5946 0.583 0.5858 0.303 75 80
