# Supplementary material for: A positive correlation between GC content and growth temperature in prokaryotes
Source: BMC Genomics. 2022 Feb 9;23:110. doi: 10.1186/s12864-022-08353-7 (PMC8827189; doi:10.1186/s12864-022-08353-7)
Supplement: Supplementary file 4 — Additional file 4: Supplementary Data S2. The script used to select pairs of the terminal tips of the phylogenetic tree. [file 12864_2022_8353_MOESM4_ESM.zip]

Archive with 4 entries (3 files):
- DATA_S2/
- DATA_S2/bac_tempura_pair.csv
- DATA_S2/bac_tempura_pair.nwk
- DATA_S2/find_pgls_pair_by_depth_final.py
